# Supplementary material for: Deciphering immune predictors of immunotherapy response: A multiomics approach at the pan-cancer level
Source: Cell Rep Med. 2025 Mar 6;6(4):101992. doi: 10.1016/j.xcrm.2025.101992 (PMC12047473; doi:10.1016/j.xcrm.2025.101992)
Supplement: Table S1. Sample meta information of the pan-cancer T cell atlas, related to Figure 1 — (A) Pan-cancer transcriptomics atlas: Discovery Cohort 1. (B) Pan-cancer immune atlas: Discovery Cohort 2. (C) Pan-cancer CRC Multiomics Cohort: CyTOF. [file mmc2.xlsx]

## Sheet: A
Table S1. Sample meta information of the pan-cancer T cell atlas. Related to Figure 1. (A) Pan-cancer transcriptomics atlas: Discovery Cohort 1. (B) Pan-cancer immune atlas: Discovery Cohort 2. (C) Pan-cancer CRC Multiomics Cohort: CyTOF.
Cancer	Data_Source	Source_Reference	SCA_Sample_ID	Study_Sample_ID	Patient_ID	Response	Treatment_Group	Treatment	Drug_Name	Gender	age（diagnosed）
CRC	This Study	-	P005_DC1_CRC_0001	CK	CK	Responder	Post	Anti-PD1	Nivolumab	male	23
CRC	This Study	-	P005_DC1_CRC_0002	CSY	CSY	Responder	Pre	None	None	female	58
CRC	This Study	-	P005_DC1_CRC_0003	CSY-T	CSY	Responder	Post	Anti-PD1	Nivolumab	female	58
CRC	This Study	-	P005_DC1_CRC_0004	KYSY-6874	GXP001	Responder	Pre	None	None	male	53
CRC	This Study	-	P005_DC1_CRC_0005	KYSY-6926	SC002	None	Pre	None	None	female	15
CRC	This Study	-	P005_DC1_CRC_0006	KYSY-7086	LLM003	Non-responder	Pre	None	None	male	69
CRC	This Study	-	P005_DC1_CRC_0007	KYSY-7380	GXP001	Responder	Post	Anti-PD1	Nivolumab	male	64
CRC	This Study	-	P005_DC1_CRC_0008	KYSY-7612	LLM003	Non-responder	Post	Anti-PD1	Nivolumab	male	69
CRC	This Study	-	P005_DC1_CRC_0009	LJW-1	LJW	None	Pre	None	None	male	64
CRC	This Study	-	P005_DC1_CRC_0010	LJW-2	LJW	None	Pre	None	None	male	64
CRC	This Study	-	P005_DC1_CRC_0011	LLH	LLH	None	Pre	None	None	male	35
CRC	This Study	-	P005_DC1_CRC_0012	LYL	LYL	Non-responder	Post	Anti-PD1	Nivolumab	female	47
CRC	This Study	-	P005_DC1_CRC_0013	WYH	WYH	Non-responder	Post	Anti-PD1	Nivolumab	male	62
CRC	This Study	-	P005_DC1_CRC_0014	WYX	WYX	None	Pre	None	None	male	41
CRC	This Study	-	P005_DC1_CRC_0015	XKL-BS	XKL-BS	Responder	Post	Anti-PD1	Nivolumab	female	44
CRC	This Study	-	P005_DC1_CRC_0016	YT	YT	Responder	Pre	None	None	male	35
CRC	This Study	-	P005_DC1_CRC_0017	YT06	YT	Responder	Post	Anti-PD1	Nivolumab	male	35
CRC	This Study	-	P005_DC1_CRC_0018	ZJL	ZJL	None	Pre	None	None	female	69
CRC	This Study	-	P005_DC1_CRC_0019	ZXF	ZXF	Responder	Post	Anti-PD1	Nivolumab	female	36
CRC	This Study	-	P005_DC1_CRC_0020	ZYL	ZYL	Non-responder	Post	Anti-PD1	Nivolumab	female	51
BCC	GSE123813	https://doi.org/10.1038/s41591-019-0522-3	P005_DC1_BCC_0001	bcc.su002.pre	bcc.su002	Responder	Pre	None	None	NA	NA
BCC	GSE123813	https://doi.org/10.1038/s41591-019-0522-3	P005_DC1_BCC_0002	bcc.su002.post.tcell	bcc.su002	Responder	Post	Anti-PD1	Pembrolizumab	NA	NA
BCC	GSE123813	https://doi.org/10.1038/s41591-019-0522-3	P005_DC1_BCC_0003	bcc.su003.pre	bcc.su003	Responder	Pre	None	None	NA	NA
BCC	GSE123813	https://doi.org/10.1038/s41591-019-0522-3	P005_DC1_BCC_0004	bcc.su003.post.tcell.cd45	bcc.su003	Responder	Post	Anti-PD1	Pembrolizumab	NA	NA
BCC	GSE123813	https://doi.org/10.1038/s41591-019-0522-3	P005_DC1_BCC_0005	bcc.su004.pre.tcell	bcc.su004	Responder	Pre	None	None	NA	NA
BCC	GSE123813	https://doi.org/10.1038/s41591-019-0522-3	P005_DC1_BCC_0006	bcc.su004.post.tcell	bcc.su004	Responder	Post	Anti-PD1	Cemiplimab	NA	NA
BCC	GSE123813	https://doi.org/10.1038/s41591-019-0522-3	P005_DC1_BCC_0007	bcc.su004.post.tumor.cd45	bcc.su004	Responder	Post	Anti-PD1	Cemiplimab	NA	NA
BCC	GSE123813	https://doi.org/10.1038/s41591-019-0522-3	P005_DC1_BCC_0008	bcc.su005.pre.tcell	bcc.su005	Non-responder	Pre	None	None	NA	NA
BCC	GSE123813	https://doi.org/10.1038/s41591-019-0522-3	P005_DC1_BCC_0009	bcc.su005.pre.cd45	bcc.su005	Non-responder	Pre	None	None	NA	NA
BCC	GSE123813	https://doi.org/10.1038/s41591-019-0522-3	P005_DC1_BCC_0010	bcc.su005.post.tcell	bcc.su005	Non-responder	Post	Anti-PD1	Pembrolizumab	NA	NA
BCC	GSE123813	https://doi.org/10.1038/s41591-019-0522-3	P005_DC1_BCC_0011	bcc.su005.post.tumor.cd45	bcc.su005	Non-responder	Post	Anti-PD1	Pembrolizumab	NA	NA
BCC	GSE123813	https://doi.org/10.1038/s41591-019-0522-3	P005_DC1_BCC_0012	bcc.su007.pre.tcell	bcc.su007	Non-responder	Pre	None	None	NA	NA
BCC	GSE123813	https://doi.org/10.1038/s41591-019-0522-3	P005_DC1_BCC_0013	bcc.su007.post	bcc.su007	Non-responder	Post	Anti-PD1	Pembrolizumab	NA	NA
BCC	GSE123813	https://doi.org/10.1038/s41591-019-0522-3	P005_DC1_BCC_0014	bcc.su009.pre.tcell	bcc.su009	Responder	Pre	None	None	NA	NA
BCC	GSE123813	https://doi.org/10.1038/s41591-019-0522-3	P005_DC1_BCC_0015	bcc.su009.post.tcell	bcc.su009	Responder	Post	Anti-PD1	Cemiplimab	NA	NA
BCC	GSE123813	https://doi.org/10.1038/s41591-019-0522-3	P005_DC1_BCC_0016	bcc.su010.pre.tcell	bcc.su010	Non-responder	Pre	None	None	NA	NA
BCC	GSE123813	https://doi.org/10.1038/s41591-019-0522-3	P005_DC1_BCC_0017	bcc.su010.post.tcell	bcc.su010	Non-responder	Post	Anti-PD1	Pembrolizumab	NA	NA
BCC	GSE123813	https://doi.org/10.1038/s41591-019-0522-3	P005_DC1_BCC_0018	bcc.su012.pre.tcell	bcc.su012	Responder	Pre	None	None	NA	NA
BCC	GSE123813	https://doi.org/10.1038/s41591-019-0522-3	P005_DC1_BCC_0019	bcc.su012.post.tcell	bcc.su012	Responder	Post	Anti-PD1	Cemiplimab	NA	NA
BCC	GSE123813	https://doi.org/10.1038/s41591-019-0522-3	P005_DC1_BCC_0020	bcc.su002.post.tumor.cd45	bcc.su002	Responder	Post	Anti-PD1	Pembrolizumab	NA	NA
BCC	GSE123813	https://doi.org/10.1038/s41591-019-0522-3	P005_DC1_BCC_0021	bcc.su004.pre.tumor.cd45	bcc.su004	Responder	Pre	None	None	NA	NA
BCC	GSE123813	https://doi.org/10.1038/s41591-019-0522-3	P005_DC1_BCC_0022	bcc.su007.pre.tumor.cd45	bcc.su007	Non-responder	Pre	None	None	NA	NA
Breast Cancer	EGAD00001006608	https://doi.org/10.1038/s41591-021-01323-8	P005_DC1_BC_0001	BIOKEY_13_Pre	BIOKEY_13	NotAvailable	Pre	None	None	NA	NA
Breast Cancer	EGAD00001006608	https://doi.org/10.1038/s41591-021-01323-8	P005_DC1_BC_0002	BIOKEY_13_On	BIOKEY_13	NotAvailable	Post	Anti-PD1	Pembrolizumab	NA	NA
Breast Cancer	EGAD00001006608	https://doi.org/10.1038/s41591-021-01323-8	P005_DC1_BC_0003	BIOKEY_10_Pre	BIOKEY_10	NotAvailable	Pre	None	None	NA	NA
Breast Cancer	EGAD00001006608	https://doi.org/10.1038/s41591-021-01323-8	P005_DC1_BC_0004	BIOKEY_10_On	BIOKEY_10	NotAvailable	Post	Anti-PD1	Pembrolizumab	NA	NA
Breast Cancer	EGAD00001006608	https://doi.org/10.1038/s41591-021-01323-8	P005_DC1_BC_0005	BIOKEY_16_Pre	BIOKEY_16	NotAvailable	Pre	None	None	NA	NA
Breast Cancer	EGAD00001006608	https://doi.org/10.1038/s41591-021-01323-8	P005_DC1_BC_0006	BIOKEY_16_On	BIOKEY_16	NotAvailable	Post	Anti-PD1	Pembrolizumab	NA	NA
Breast Cancer	EGAD00001006608	https://doi.org/10.1038/s41591-021-01323-8	P005_DC1_BC_0007	BIOKEY_14_Pre	BIOKEY_14	NotAvailable	Pre	None	None	NA	NA
Breast Cancer	EGAD00001006608	https://doi.org/10.1038/s41591-021-01323-8	P005_DC1_BC_0008	BIOKEY_14_On	BIOKEY_14	NotAvailable	Post	Anti-PD1	Pembrolizumab	NA	NA
Breast Cancer	EGAD00001006608	https://doi.org/10.1038/s41591-021-01323-8	P005_DC1_BC_0009	BIOKEY_19_Pre	BIOKEY_19	NotAvailable	Pre	None	None	NA	NA
Breast Cancer	EGAD00001006608	https://doi.org/10.1038/s41591-021-01323-8	P005_DC1_BC_0010	BIOKEY_19_On	BIOKEY_19	NotAvailable	Post	Anti-PD1	Pembrolizumab	NA	NA
Breast Cancer	EGAD00001006608	https://doi.org/10.1038/s41591-021-01323-8	P005_DC1_BC_0011	BIOKEY_23_Pre	BIOKEY_23	NotAvailable	Pre	None	None	NA	NA
Breast Cancer	EGAD00001006608	https://doi.org/10.1038/s41591-021-01323-8	P005_DC1_BC_0012	BIOKEY_23_On	BIOKEY_23	NotAvailable	Post	Anti-PD1	Pembrolizumab	NA	NA
Breast Cancer	EGAD00001006608	https://doi.org/10.1038/s41591-021-01323-8	P005_DC1_BC_0013	BIOKEY_26_Pre	BIOKEY_26	NotAvailable	Pre	None	None	NA	NA
Breast Cancer	EGAD00001006608	https://doi.org/10.1038/s41591-021-01323-8	P005_DC1_BC_0014	BIOKEY_26_On	BIOKEY_26	NotAvailable	Post	Anti-PD1	Pembrolizumab	NA	NA
Breast Cancer	EGAD00001006608	https://doi.org/10.1038/s41591-021-01323-8	P005_DC1_BC_0015	BIOKEY_28_Pre	BIOKEY_28	NotAvailable	Pre	None	None	NA	NA
Breast Cancer	EGAD00001006608	https://doi.org/10.1038/s41591-021-01323-8	P005_DC1_BC_0016	BIOKEY_28_On	BIOKEY_28	NotAvailable	Post	Anti-PD1	Pembrolizumab	NA	NA
Breast Cancer	EGAD00001006608	https://doi.org/10.1038/s41591-021-01323-8	P005_DC1_BC_0017	BIOKEY_3_Pre	BIOKEY_3	NotAvailable	Pre	None	None	NA	NA
Breast Cancer	EGAD00001006608	https://doi.org/10.1038/s41591-021-01323-8	P005_DC1_BC_0018	BIOKEY_3_On	BIOKEY_3	NotAvailable	Post	Anti-PD1	Pembrolizumab	NA	NA
Breast Cancer	EGAD00001006608	https://doi.org/10.1038/s41591-021-01323-8	P005_DC1_BC_0019	BIOKEY_15_Pre	BIOKEY_15	NotAvailable	Pre	None	None	NA	NA
Breast Cancer	EGAD00001006608	https://doi.org/10.1038/s41591-021-01323-8	P005_DC1_BC_0020	BIOKEY_15_On	BIOKEY_15	NotAvailable	Post	Anti-PD1	Pembrolizumab	NA	NA
Breast Cancer	EGAD00001006608	https://doi.org/10.1038/s41591-021-01323-8	P005_DC1_BC_0021	BIOKEY_8_Pre	BIOKEY_8	NotAvailable	Pre	None	None	NA	NA
Breast Cancer	EGAD00001006608	https://doi.org/10.1038/s41591-021-01323-8	P005_DC1_BC_0022	BIOKEY_8_On	BIOKEY_8	NotAvailable	Post	Anti-PD1	Pembrolizumab	NA	NA
Breast Cancer	EGAD00001006608	https://doi.org/10.1038/s41591-021-01323-8	P005_DC1_BC_0023	BIOKEY_5_Pre	BIOKEY_5	NotAvailable	Pre	None	None	NA	NA
Breast Cancer	EGAD00001006608	https://doi.org/10.1038/s41591-021-01323-8	P005_DC1_BC_0024	BIOKEY_5_On	BIOKEY_5	NotAvailable	Post	Anti-PD1	Pembrolizumab	NA	NA
Breast Cancer	EGAD00001006608	https://doi.org/10.1038/s41591-021-01323-8	P005_DC1_BC_0025	BIOKEY_30_Pre	BIOKEY_30	NotAvailable	Pre	None	None	NA	NA
Breast Cancer	EGAD00001006608	https://doi.org/10.1038/s41591-021-01323-8	P005_DC1_BC_0026	BIOKEY_30_On	BIOKEY_30	NotAvailable	Post	Anti-PD1	Pembrolizumab	NA	NA
Breast Cancer	EGAD00001006608	https://doi.org/10.1038/s41591-021-01323-8	P005_DC1_BC_0027	BIOKEY_12_Pre	BIOKEY_12	NotAvailable	Pre	None	None	NA	NA
Breast Cancer	EGAD00001006608	https://doi.org/10.1038/s41591-021-01323-8	P005_DC1_BC_0028	BIOKEY_12_On	BIOKEY_12	NotAvailable	Post	Anti-PD1	Pembrolizumab	NA	NA
Breast Cancer	EGAD00001006608	https://doi.org/10.1038/s41591-021-01323-8	P005_DC1_BC_0029	BIOKEY_1_Pre	BIOKEY_1	NotAvailable	Pre	None	None	NA	NA
Breast Cancer	EGAD00001006608	https://doi.org/10.1038/s41591-021-01323-8	P005_DC1_BC_0030	BIOKEY_1_On	BIOKEY_1	NotAvailable	Post	Anti-PD1	Pembrolizumab	NA	NA
Breast Cancer	EGAD00001006608	https://doi.org/10.1038/s41591-021-01323-8	P005_DC1_BC_0031	BIOKEY_31_Pre	BIOKEY_31	NotAvailable	Pre	None	None	NA	NA
Breast Cancer	EGAD00001006608	https://doi.org/10.1038/s41591-021-01323-8	P005_DC1_BC_0032	BIOKEY_31_On	BIOKEY_31	NotAvailable	Post	Anti-PD1	Pembrolizumab	NA	NA
Breast Cancer	EGAD00001006608	https://doi.org/10.1038/s41591-021-01323-8	P005_DC1_BC_0033	BIOKEY_20_Pre	BIOKEY_20	NotAvailable	Pre	None	None	NA	NA
Breast Cancer	EGAD00001006608	https://doi.org/10.1038/s41591-021-01323-8	P005_DC1_BC_0034	BIOKEY_20_On	BIOKEY_20	NotAvailable	Post	Anti-PD1	Pembrolizumab	NA	NA
Breast Cancer	EGAD00001006608	https://doi.org/10.1038/s41591-021-01323-8	P005_DC1_BC_0035	BIOKEY_22_Pre	BIOKEY_22	NotAvailable	Pre	None	None	NA	NA
Breast Cancer	EGAD00001006608	https://doi.org/10.1038/s41591-021-01323-8	P005_DC1_BC_0036	BIOKEY_22_On	BIOKEY_22	NotAvailable	Post	Anti-PD1	Pembrolizumab	NA	NA
Breast Cancer	EGAD00001006608	https://doi.org/10.1038/s41591-021-01323-8	P005_DC1_BC_0037	BIOKEY_25_Pre	BIOKEY_25	NotAvailable	Pre	None	None	NA	NA
Breast Cancer	EGAD00001006608	https://doi.org/10.1038/s41591-021-01323-8	P005_DC1_BC_0038	BIOKEY_25_On	BIOKEY_25	NotAvailable	Post	Anti-PD1	Pembrolizumab	NA	NA
Breast Cancer	EGAD00001006608	https://doi.org/10.1038/s41591-021-01323-8	P005_DC1_BC_0039	BIOKEY_21_Pre	BIOKEY_21	NotAvailable	Pre	None	None	NA	NA
Breast Cancer	EGAD00001006608	https://doi.org/10.1038/s41591-021-01323-8	P005_DC1_BC_0040	BIOKEY_21_On	BIOKEY_21	NotAvailable	Post	Anti-PD1	Pembrolizumab	NA	NA
Breast Cancer	EGAD00001006608	https://doi.org/10.1038/s41591-021-01323-8	P005_DC1_BC_0041	BIOKEY_29_Pre	BIOKEY_29	NotAvailable	Pre	None	None	NA	NA
Breast Cancer	EGAD00001006608	https://doi.org/10.1038/s41591-021-01323-8	P005_DC1_BC_0042	BIOKEY_29_On	BIOKEY_29	NotAvailable	Post	Anti-PD1	Pembrolizumab	NA	NA
Breast Cancer	EGAD00001006608	https://doi.org/10.1038/s41591-021-01323-8	P005_DC1_BC_0043	BIOKEY_4_Pre	BIOKEY_4	NotAvailable	Pre	None	None	NA	NA
Breast Cancer	EGAD00001006608	https://doi.org/10.1038/s41591-021-01323-8	P005_DC1_BC_0044	BIOKEY_4_On	BIOKEY_4	NotAvailable	Post	Anti-PD1	Pembrolizumab	NA	NA
Breast Cancer	EGAD00001006608	https://doi.org/10.1038/s41591-021-01323-8	P005_DC1_BC_0045	BIOKEY_9_Pre	BIOKEY_9	NotAvailable	Pre	None	None	NA	NA
Breast Cancer	EGAD00001006608	https://doi.org/10.1038/s41591-021-01323-8	P005_DC1_BC_0046	BIOKEY_9_On	BIOKEY_9	NotAvailable	Post	Anti-PD1	Pembrolizumab	NA	NA
Breast Cancer	EGAD00001006608	https://doi.org/10.1038/s41591-021-01323-8	P005_DC1_BC_0047	BIOKEY_18_Pre	BIOKEY_18	NotAvailable	Pre	None	None	NA	NA
Breast Cancer	EGAD00001006608	https://doi.org/10.1038/s41591-021-01323-8	P005_DC1_BC_0048	BIOKEY_18_On	BIOKEY_18	NotAvailable	Post	Anti-PD1	Pembrolizumab	NA	NA
Breast Cancer	EGAD00001006608	https://doi.org/10.1038/s41591-021-01323-8	P005_DC1_BC_0049	BIOKEY_11_Pre	BIOKEY_11	NotAvailable	Pre	None	None	NA	NA
Breast Cancer	EGAD00001006608	https://doi.org/10.1038/s41591-021-01323-8	P005_DC1_BC_0050	BIOKEY_11_On	BIOKEY_11	NotAvailable	Post	Anti-PD1	Pembrolizumab	NA	NA
Breast Cancer	EGAD00001006608	https://doi.org/10.1038/s41591-021-01323-8	P005_DC1_BC_0051	BIOKEY_7_Pre	BIOKEY_7	NotAvailable	Pre	None	None	NA	NA
Breast Cancer	EGAD00001006608	https://doi.org/10.1038/s41591-021-01323-8	P005_DC1_BC_0052	BIOKEY_7_On	BIOKEY_7	NotAvailable	Post	Anti-PD1	Pembrolizumab	NA	NA
Breast Cancer	EGAD00001006608	https://doi.org/10.1038/s41591-021-01323-8	P005_DC1_BC_0053	BIOKEY_2_Pre	BIOKEY_2	NotAvailable	Pre	None	None	NA	NA
Breast Cancer	EGAD00001006608	https://doi.org/10.1038/s41591-021-01323-8	P005_DC1_BC_0054	BIOKEY_2_On	BIOKEY_2	NotAvailable	Post	Anti-PD1	Pembrolizumab	NA	NA
Breast Cancer	EGAD00001006608	https://doi.org/10.1038/s41591-021-01323-8	P005_DC1_BC_0055	BIOKEY_6_Pre	BIOKEY_6	NotAvailable	Pre	None	None	NA	NA
Breast Cancer	EGAD00001006608	https://doi.org/10.1038/s41591-021-01323-8	P005_DC1_BC_0056	BIOKEY_6_On	BIOKEY_6	NotAvailable	Post	Anti-PD1	Pembrolizumab	NA	NA
Breast Cancer	EGAD00001006608	https://doi.org/10.1038/s41591-021-01323-8	P005_DC1_BC_0057	BIOKEY_17_Pre	BIOKEY_17	NotAvailable	Pre	None	None	NA	NA
Breast Cancer	EGAD00001006608	https://doi.org/10.1038/s41591-021-01323-8	P005_DC1_BC_0058	BIOKEY_17_On	BIOKEY_17	NotAvailable	Post	Anti-PD1	Pembrolizumab	NA	NA
Breast Cancer	EGAD00001006608	https://doi.org/10.1038/s41591-021-01323-8	P005_DC1_BC_0059	BIOKEY_27_Pre	BIOKEY_27	NotAvailable	Pre	None	None	NA	NA
Breast Cancer	EGAD00001006608	https://doi.org/10.1038/s41591-021-01323-8	P005_DC1_BC_0060	BIOKEY_27_On	BIOKEY_27	NotAvailable	Post	Anti-PD1	Pembrolizumab	NA	NA
Breast Cancer	EGAD00001006608	https://doi.org/10.1038/s41591-021-01323-8	P005_DC1_BC_0061	BIOKEY_24_Pre	BIOKEY_24	NotAvailable	Pre	None	None	NA	NA
Breast Cancer	EGAD00001006608	https://doi.org/10.1038/s41591-021-01323-8	P005_DC1_BC_0062	BIOKEY_24_On	BIOKEY_24	NotAvailable	Post	Anti-PD1	Pembrolizumab	NA	NA
ccRCC	SCP1288	https://doi.org/10.1016/j.ccell.2021.02.015	P005_DC1_ccRCC_0001	P76_scRNA	P76_scRN	None	Pre	None	None	female	68
ccRCC	SCP1288	https://doi.org/10.1016/j.ccell.2021.02.015	P005_DC1_ccRCC_0002	P90_scRNA	P90_scRN	None	Pre	None	None	female	71
ccRCC	SCP1288	https://doi.org/10.1016/j.ccell.2021.02.015	P005_DC1_ccRCC_0003	P915_scRNA	P915_scRN	Responder	Post	Anti-PD1+CTLA4	Not Provided	male	58
ccRCC	SRZ190804	https://doi.org/10.1016/j.ccell.2021.03.007	P005_DC1_ccRCC_0004	UT1_Center	UT1	None	Pre	None	None	female	69
ccRCC	SRZ190804	https://doi.org/10.1016/j.ccell.2021.03.007	P005_DC1_ccRCC_0005	UT1_Upper	UT1	None	Pre	None	None	female	69
ccRCC	SRZ190804	https://doi.org/10.1016/j.ccell.2021.03.007	P005_DC1_ccRCC_0006	UT1_Lower	UT1	None	Pre	None	None	female	69
ccRCC	SRZ190804	https://doi.org/10.1016/j.ccell.2021.03.007	P005_DC1_ccRCC_0007	UT2_Center	UT2	None	Pre	None	None	female	57
ccRCC	SRZ190804	https://doi.org/10.1016/j.ccell.2021.03.007	P005_DC1_ccRCC_0008	UT2_Far	UT2	None	Pre	None	None	female	57
ccRCC	SRZ190804	https://doi.org/10.1016/j.ccell.2021.03.007	P005_DC1_ccRCC_0009	UT2_Near	UT2	None	Pre	None	None	female	57
ccRCC	SRZ190804	https://doi.org/10.1016/j.ccell.2021.03.007	P005_DC1_ccRCC_0010	t1_SupraLateral	t1	None	Post	Anti-PD1	Nivolumab	male	54
ccRCC	SRZ190804	https://doi.org/10.1016/j.ccell.2021.03.007	P005_DC1_ccRCC_0011	t1_LowerLateral	t1	None	Post	Anti-PD1	Nivolumab	male	54
ccRCC	SRZ190804	https://doi.org/10.1016/j.ccell.2021.03.007	P005_DC1_ccRCC_0012	t1_LowerMedial	t1	None	Post	Anti-PD1	Nivolumab	male	54
ccRCC	SRZ190804	https://doi.org/10.1016/j.ccell.2021.03.007	P005_DC1_ccRCC_0013	t2_Center	t2	Non-responder	Post	Anti-PD1+CTLA4	Nivolumab/Ipilimumab	male	NA
ccRCC	SRZ190804	https://doi.org/10.1016/j.ccell.2021.03.007	P005_DC1_ccRCC_0014	t2_Far	t2	Non-responder	Post	Anti-PD1+CTLA4	Nivolumab/Ipilimumab	male	NA
ccRCC	SRZ190804	https://doi.org/10.1016/j.ccell.2021.03.007	P005_DC1_ccRCC_0015	t2_Near	t2	Non-responder	Post	Anti-PD1+CTLA4	Nivolumab/Ipilimumab	male	NA
ccRCC	SRZ190804	https://doi.org/10.1016/j.ccell.2021.03.007	P005_DC1_ccRCC_0016	t3_Center	t3	Responder	Post	Anti-PD1+CTLA4	Nivolumab/Ipilimumab	male	64
ccRCC	SRZ190804	https://doi.org/10.1016/j.ccell.2021.03.007	P005_DC1_ccRCC_0017	t3_Far	t3	Responder	Post	Anti-PD1+CTLA4	Nivolumab/Ipilimumab	male	64
ccRCC	SRZ190804	https://doi.org/10.1016/j.ccell.2021.03.007	P005_DC1_ccRCC_0018	t3_Near	t3	Responder	Post	Anti-PD1+CTLA4	Nivolumab/Ipilimumab	male	64
ccRCC	SRZ190804	https://doi.org/10.1016/j.ccell.2021.03.007	P005_DC1_ccRCC_0019	t4_Center	t4	Responder	Post	Anti-PD1+CTLA4	Nivolumab/Ipilimumab	male	63
ccRCC	SRZ190804	https://doi.org/10.1016/j.ccell.2021.03.007	P005_DC1_ccRCC_0020	t4_Lateral	t4	Responder	Post	Anti-PD1+CTLA4	Nivolumab/Ipilimumab	male	63
ccRCC	SRZ190804	https://doi.org/10.1016/j.ccell.2021.03.007	P005_DC1_ccRCC_0021	t4_Medial	t4	Responder	Post	Anti-PD1+CTLA4	Nivolumab/Ipilimumab	male	63
HCC	GSE151530	https://doi.org/10.1016/j.jhep.2021.06.028	P005_DC1_HCC_0001	H70	H70	NotAvailable	Pre	None	None	NA	NA
HCC	GSE151530	https://doi.org/10.1016/j.jhep.2021.06.028	P005_DC1_HCC_0002	H72	H72	NotAvailable	Pre	None	None	NA	NA
HCC	GSE151530	https://doi.org/10.1016/j.jhep.2021.06.028	P005_DC1_HCC_0003	H54	H54	NotAvailable	Post	Anti-PD-L1/Anti-CTLA-4	Durvalumab/Tremelimumab	NA	NA
HCC	GSE151530	https://doi.org/10.1016/j.jhep.2021.06.028	P005_DC1_HCC_0004	H62	H62	NotAvailable	Pre	None	None	NA	NA
HCC	GSE151530	https://doi.org/10.1016/j.jhep.2021.06.028	P005_DC1_HCC_0005	H41	H41	NotAvailable	Pre	None	None	NA	NA
HCC	GSE151530	https://doi.org/10.1016/j.jhep.2021.06.028	P005_DC1_HCC_0006	H43	H43	NotAvailable	Post	Anti-PD-L1/Anti-CTLA-4	Durvalumab/Tremelimumab	NA	NA
HCC	GSE151530	https://doi.org/10.1016/j.jhep.2021.06.028	P005_DC1_HCC_0007	H21	H21	NotAvailable	Pre	None	None	NA	NA
HCC	GSE151530	https://doi.org/10.1016/j.jhep.2021.06.028	P005_DC1_HCC_0008	H28	H28	NotAvailable	Post	Anti-PD-L1/Anti-CTLA-4	Durvalumab/Tremelimumab	NA	NA
HCC	GSE151530	https://doi.org/10.1016/j.jhep.2021.06.028	P005_DC1_HCC_0009	H38	H38	NotAvailable	Pre	None	None	NA	NA
HCC	GSE151530	https://doi.org/10.1016/j.jhep.2021.06.028	P005_DC1_HCC_0010	H37	H37	NotAvailable	Post	Anti-PD-L1/Anti-CTLA-4	Durvalumab/Tremelimumab	NA	NA
HCC	GSE151530	https://doi.org/10.1016/j.jhep.2021.06.028	P005_DC1_HCC_0011	H65	H65	NotAvailable	Post	Anti-PD-L1/Anti-CTLA-4	Durvalumab/Tremelimumab	NA	NA
HNSCC	GSE200996	https://doi.org/10.1016/j.cell.2022.06.018	P005_DC1_NSCLC_0053	P18_pre-Tx	P18	Responder	Pre	None	None	NA	NA
HNSCC	GSE200996	https://doi.org/10.1016/j.cell.2022.06.018	P005_DC1_NSCLC_0054	P23_pre-Tx	P23	Responder	Pre	None	None	NA	NA
HNSCC	GSE200996	https://doi.org/10.1016/j.cell.2022.06.018	P005_DC1_NSCLC_0055	P24_pre-Tx	P24	Non-responder	Pre	None	None	NA	NA
HNSCC	GSE200996	https://doi.org/10.1016/j.cell.2022.06.018	P005_DC1_NSCLC_0056	P27_pre-Tx	P27	Non-responder	Pre	None	None	NA	NA
HNSCC	GSE200996	https://doi.org/10.1016/j.cell.2022.06.018	P005_DC1_NSCLC_0057	P29_pre-Tx	P29	Non-responder	Pre	None	None	NA	NA
HNSCC	GSE200996	https://doi.org/10.1016/j.cell.2022.06.018	P005_DC1_NSCLC_0058	P32_pre-Tx	P32	Responder	Pre	None	None	NA	NA
HNSCC	GSE200996	https://doi.org/10.1016/j.cell.2022.06.018	P005_DC1_NSCLC_0059	P13_post-Tx	P13	Responder	Post	Anti-PD1+CTLA4	Nivolumab+Ipilimumab	NA	NA
HNSCC	GSE200996	https://doi.org/10.1016/j.cell.2022.06.018	P005_DC1_NSCLC_0060	P14_post-Tx	P14	Responder	Post	Anti-PD1	Nivolumab	NA	NA
HNSCC	GSE200996	https://doi.org/10.1016/j.cell.2022.06.018	P005_DC1_NSCLC_0061	P15_post-Tx	P15	Non-responder	Post	Anti-PD1	Nivolumab	NA	NA
HNSCC	GSE200996	https://doi.org/10.1016/j.cell.2022.06.018	P005_DC1_NSCLC_0062	P16_post-Tx	P16	Non-responder	Post	Anti-PD1+CTLA4	Nivolumab+Ipilimumab	NA	NA
HNSCC	GSE200996	https://doi.org/10.1016/j.cell.2022.06.018	P005_DC1_NSCLC_0063	P18_post-Tx	P18	Responder	Post	Anti-PD1+CTLA4	Nivolumab+Ipilimumab	NA	NA
HNSCC	GSE200996	https://doi.org/10.1016/j.cell.2022.06.018	P005_DC1_NSCLC_0064	P19_post-Tx	P19	Responder	Post	Anti-PD1	Nivolumab	NA	NA
HNSCC	GSE200996	https://doi.org/10.1016/j.cell.2022.06.018	P005_DC1_NSCLC_0065	P20_post-Tx	P20	Non-responder	Post	Anti-PD1	Nivolumab	NA	NA
HNSCC	GSE200996	https://doi.org/10.1016/j.cell.2022.06.018	P005_DC1_NSCLC_0066	P21_post-Tx	P21	Responder	Post	Anti-PD1+CTLA4	Nivolumab+Ipilimumab	NA	NA
HNSCC	GSE200996	https://doi.org/10.1016/j.cell.2022.06.018	P005_DC1_NSCLC_0067	P22_post-Tx	P22	Responder	Post	Anti-PD1	Nivolumab	NA	NA
HNSCC	GSE200996	https://doi.org/10.1016/j.cell.2022.06.018	P005_DC1_NSCLC_0068	P23_post-Tx	P23	Responder	Post	Anti-PD1	Nivolumab	NA	NA
HNSCC	GSE200996	https://doi.org/10.1016/j.cell.2022.06.018	P005_DC1_NSCLC_0069	P24_post-Tx	P24	Non-responder	Post	Anti-PD1+CTLA4	Nivolumab+Ipilimumab	NA	NA
HNSCC	GSE200996	https://doi.org/10.1016/j.cell.2022.06.018	P005_DC1_NSCLC_0070	P25_post-Tx	P25	Non-responder	Post	Anti-PD1+CTLA4	Nivolumab+Ipilimumab	NA	NA
HNSCC	GSE200996	https://doi.org/10.1016/j.cell.2022.06.018	P005_DC1_NSCLC_0071	P26_post-Tx	P26	Responder	Post	Anti-PD1+CTLA4	Nivolumab+Ipilimumab	NA	NA
HNSCC	GSE200996	https://doi.org/10.1016/j.cell.2022.06.018	P005_DC1_NSCLC_0072	P27_post-Tx	P27	Non-responder	Post	Anti-PD1	Nivolumab	NA	NA
HNSCC	GSE200996	https://doi.org/10.1016/j.cell.2022.06.018	P005_DC1_NSCLC_0073	P28_post-Tx	P28	Responder	Post	Anti-PD1	Nivolumab	NA	NA
HNSCC	GSE200996	https://doi.org/10.1016/j.cell.2022.06.018	P005_DC1_NSCLC_0074	P29_post-Tx	P29	Non-responder	Post	Anti-PD1	Nivolumab	NA	NA
HNSCC	GSE200996	https://doi.org/10.1016/j.cell.2022.06.018	P005_DC1_NSCLC_0075	P30_post-Tx	P30	Responder	Post	Anti-PD1+CTLA4	Nivolumab+Ipilimumab	NA	NA
HNSCC	GSE200996	https://doi.org/10.1016/j.cell.2022.06.018	P005_DC1_NSCLC_0076	P31_post-Tx	P31	Non-responder	Post	Anti-PD1	Nivolumab	NA	NA
HNSCC	GSE200996	https://doi.org/10.1016/j.cell.2022.06.018	P005_DC1_NSCLC_0077	P32_post-Tx	P32	Responder	Post	Anti-PD1+CTLA4	Nivolumab+Ipilimumab	NA	NA
iCCA	GSE151530	https://doi.org/10.1016/j.jhep.2021.06.028	P005_DC1_iCCA_0001	C60	C60	NotAvailable	Pre	None	None	NA	NA
iCCA	GSE151530	https://doi.org/10.1016/j.jhep.2021.06.028	P005_DC1_iCCA_0002	C52	C52	NotAvailable	Post	Anti-PD1	Pembrolizumab	NA	NA
iCCA	GSE151530	https://doi.org/10.1016/j.jhep.2021.06.028	P005_DC1_iCCA_0003	C42	C42	NotAvailable	Post	Anti-PD1	Pembrolizumab	NA	NA
iCCA	GSE151530	https://doi.org/10.1016/j.jhep.2021.06.028	P005_DC1_iCCA_0004	C66	C66	NotAvailable	Post	Anti-PD1	Pembrolizumab	NA	NA
iCCA	GSE151530	https://doi.org/10.1016/j.jhep.2021.06.028	P005_DC1_iCCA_0005	C25	C25	NotAvailable	Post	Anti-PD-L1/Anti-CTLA-4	Durvalumab/Tremelimumab	NA	NA
iCCA	GSE151530	https://doi.org/10.1016/j.jhep.2021.06.028	P005_DC1_iCCA_0006	C29	C29	NotAvailable	Post	Anti-PD-L1/Anti-CTLA-4	Durvalumab/Tremelimumab	NA	NA
iCCA	GSE151530	https://doi.org/10.1016/j.jhep.2021.06.028	P005_DC1_iCCA_0007	C39	C39	NotAvailable	Post	Anti-PD1	Pembrolizumab	NA	NA
iCCA	GSE151530	https://doi.org/10.1016/j.jhep.2021.06.028	P005_DC1_iCCA_0008	C35	C35	NotAvailable	Post	Anti-PD1	Pembrolizumab	NA	NA
MIBC	GSE149652	https://doi.org/10.1016/j.cell.2020.05.017	P005_DC1_MIBC_0001	Anti-PD-L1_A_Tumor_CD4	Anti-PD-L1 A	NotAvailable	Post	Anti-PD-L1	Atezo	NA	NA
MIBC	GSE149652	https://doi.org/10.1016/j.cell.2020.05.017	P005_DC1_MIBC_0002	Anti-PD-L1_B_Tumor_CD4	Anti-PD-L1 B	NotAvailable	Post	Anti-PD-L1	Atezo	NA	NA
MIBC	GSE149652	https://doi.org/10.1016/j.cell.2020.05.017	P005_DC1_MIBC_0003	Anti-PD-L1_C_Tumor_CD4	Anti-PD-L1 C	NotAvailable	Post	Anti-PD-L1	Atezo	NA	NA
MIBC	GSE149652	https://doi.org/10.1016/j.cell.2020.05.017	P005_DC1_MIBC_0004	Anti-PD-L1_D_Tumor_CD4	Anti-PD-L1 D	NotAvailable	Post	Anti-PD-L1	Atezo	NA	NA
MIBC	GSE149652	https://doi.org/10.1016/j.cell.2020.05.017	P005_DC1_MIBC_0005	Untreated_A_Tumor_CD4	Untreated A	NotAvailable	Pre	None	None	NA	NA
MIBC	GSE149652	https://doi.org/10.1016/j.cell.2020.05.017	P005_DC1_MIBC_0006	Untreated_B_Tumor_CD4	Untreated B	NotAvailable	Pre	None	None	NA	NA
MIBC	GSE149652	https://doi.org/10.1016/j.cell.2020.05.017	P005_DC1_MIBC_0007	Anti-PD-L1_A_Tumor_CD8	Anti-PD-L1 A	NotAvailable	Post	Anti-PD-L1	Atezo	NA	NA
MIBC	GSE149652	https://doi.org/10.1016/j.cell.2020.05.017	P005_DC1_MIBC_0008	Anti-PD-L1_B_Tumor_CD8	Anti-PD-L1 B	NotAvailable	Post	Anti-PD-L1	Atezo	NA	NA
MIBC	GSE149652	https://doi.org/10.1016/j.cell.2020.05.017	P005_DC1_MIBC_0009	Anti-PD-L1_C_Tumor_CD8	Anti-PD-L1 C	NotAvailable	Post	Anti-PD-L1	Atezo	NA	NA
MIBC	GSE149652	https://doi.org/10.1016/j.cell.2020.05.017	P005_DC1_MIBC_0010	Anti-PD-L1_D_Tumor_CD8	Anti-PD-L1 D	NotAvailable	Post	Anti-PD-L1	Atezo	NA	NA
MIBC	GSE149652	https://doi.org/10.1016/j.cell.2020.05.017	P005_DC1_MIBC_0011	Untreated_A_Tumor_CD8	Untreated A	NotAvailable	Pre	None	None	NA	NA
MIBC	GSE149652	https://doi.org/10.1016/j.cell.2020.05.017	P005_DC1_MIBC_0012	Untreated_B_Tumor_CD8	Untreated B	NotAvailable	Pre	None	None	NA	NA
NSCLC	GSE176021	https://doi.org/10.1038/s41586-021-03752-4	P005_DC1_NSCLC_0001	MD01-004_tumor_1	MD01-004	Non-responder	Post	Anti-PD1	Nivolumab	NA	NA
NSCLC	GSE176021	https://doi.org/10.1038/s41586-021-03752-4	P005_DC1_NSCLC_0002	MD01-005_tumor_2	MD01-005	Responder	Post	Anti-PD1	Nivolumab	NA	NA
NSCLC	GSE176021	https://doi.org/10.1038/s41586-021-03752-4	P005_DC1_NSCLC_0003	MD01-005_tumor_3	MD01-005	Responder	Post	Anti-PD1	Nivolumab	NA	NA
NSCLC	GSE176021	https://doi.org/10.1038/s41586-021-03752-4	P005_DC1_NSCLC_0004	MD01-005_tumor_4	MD01-005	Responder	Post	Anti-PD1	Nivolumab	NA	NA
NSCLC	GSE176021	https://doi.org/10.1038/s41586-021-03752-4	P005_DC1_NSCLC_0005	MD01-005_tumor_5	MD01-005	Responder	Post	Anti-PD1	Nivolumab	NA	NA
NSCLC	GSE176021	https://doi.org/10.1038/s41586-021-03752-4	P005_DC1_NSCLC_0006	MD01-005_tumor_6	MD01-005	Responder	Post	Anti-PD1	Nivolumab	NA	NA
NSCLC	GSE176021	https://doi.org/10.1038/s41586-021-03752-4	P005_DC1_NSCLC_0007	MD01-005_tumor_7	MD01-005	Responder	Post	Anti-PD1	Nivolumab	NA	NA
NSCLC	GSE176021	https://doi.org/10.1038/s41586-021-03752-4	P005_DC1_NSCLC_0008	MD01-005_tumor_8	MD01-005	Responder	Post	Anti-PD1	Nivolumab	NA	NA
NSCLC	GSE176021	https://doi.org/10.1038/s41586-021-03752-4	P005_DC1_NSCLC_0009	MD01-005_tumor_9	MD01-005	Responder	Post	Anti-PD1	Nivolumab	NA	NA
NSCLC	GSE176021	https://doi.org/10.1038/s41586-021-03752-4	P005_DC1_NSCLC_0010	MD01-010_tumor_1	MD01-010	Responder	Post	Anti-PD1	Nivolumab	NA	NA
NSCLC	GSE176021	https://doi.org/10.1038/s41586-021-03752-4	P005_DC1_NSCLC_0011	MD01-019_tumor_1	MD01-019	Non-responder	Post	Anti-PD1	Nivolumab	NA	NA
NSCLC	GSE176021	https://doi.org/10.1038/s41586-021-03752-4	P005_DC1_NSCLC_0012	MD01-019_tumor_10	MD01-019	Non-responder	Post	Anti-PD1	Nivolumab	NA	NA
NSCLC	GSE176021	https://doi.org/10.1038/s41586-021-03752-4	P005_DC1_NSCLC_0013	MD01-019_tumor_11	MD01-019	Non-responder	Post	Anti-PD1	Nivolumab	NA	NA
NSCLC	GSE176021	https://doi.org/10.1038/s41586-021-03752-4	P005_DC1_NSCLC_0014	MD01-019_tumor_13	MD01-019	Non-responder	Post	Anti-PD1	Nivolumab	NA	NA
NSCLC	GSE176021	https://doi.org/10.1038/s41586-021-03752-4	P005_DC1_NSCLC_0015	MD01-019_tumor_15	MD01-019	Non-responder	Post	Anti-PD1	Nivolumab	NA	NA
NSCLC	GSE176021	https://doi.org/10.1038/s41586-021-03752-4	P005_DC1_NSCLC_0016	MD01-019_tumor_17	MD01-019	Non-responder	Post	Anti-PD1	Nivolumab	NA	NA
NSCLC	GSE176021	https://doi.org/10.1038/s41586-021-03752-4	P005_DC1_NSCLC_0017	MD01-019_tumor_25	MD01-019	Non-responder	Post	Anti-PD1	Nivolumab	NA	NA
NSCLC	GSE176021	https://doi.org/10.1038/s41586-021-03752-4	P005_DC1_NSCLC_0018	MD01-019_tumor_3	MD01-019	Non-responder	Post	Anti-PD1	Nivolumab	NA	NA
NSCLC	GSE176021	https://doi.org/10.1038/s41586-021-03752-4	P005_DC1_NSCLC_0019	MD01-019_tumor_6	MD01-019	Non-responder	Post	Anti-PD1	Nivolumab	NA	NA
NSCLC	GSE176021	https://doi.org/10.1038/s41586-021-03752-4	P005_DC1_NSCLC_0020	MD01-019_tumor_7	MD01-019	Non-responder	Post	Anti-PD1	Nivolumab	NA	NA
NSCLC	GSE176021	https://doi.org/10.1038/s41586-021-03752-4	P005_DC1_NSCLC_0021	MD01-019_tumor_8	MD01-019	Non-responder	Post	Anti-PD1	Nivolumab	NA	NA
NSCLC	GSE176021	https://doi.org/10.1038/s41586-021-03752-4	P005_DC1_NSCLC_0022	MD01-024_tumor_1	MD01-024	Non-responder	Post	Anti-PD1	Nivolumab	NA	NA
NSCLC	GSE176021	https://doi.org/10.1038/s41586-021-03752-4	P005_DC1_NSCLC_0023	MD043-003_tumor_1	MD043-003	Responder	Post	Anti-PD1	Nivolumab	NA	NA
NSCLC	GSE176021	https://doi.org/10.1038/s41586-021-03752-4	P005_DC1_NSCLC_0024	MD043-003_tumor_2	MD043-003	Responder	Post	Anti-PD1	Nivolumab	NA	NA
NSCLC	GSE176021	https://doi.org/10.1038/s41586-021-03752-4	P005_DC1_NSCLC_0025	MD043-003_tumor_3	MD043-003	Responder	Post	Anti-PD1	Nivolumab	NA	NA
NSCLC	GSE176021	https://doi.org/10.1038/s41586-021-03752-4	P005_DC1_NSCLC_0026	MD043-003_tumor_4	MD043-003	Responder	Post	Anti-PD1	Nivolumab	NA	NA
NSCLC	GSE176021	https://doi.org/10.1038/s41586-021-03752-4	P005_DC1_NSCLC_0027	MD043-003_tumor_5	MD043-003	Responder	Post	Anti-PD1	Nivolumab	NA	NA
NSCLC	GSE176021	https://doi.org/10.1038/s41586-021-03752-4	P005_DC1_NSCLC_0028	MD043-006_tumor_1	MD043-006	Non-responder	Post	Anti-PD1	Nivolumab	NA	NA
NSCLC	GSE176021	https://doi.org/10.1038/s41586-021-03752-4	P005_DC1_NSCLC_0029	MD043-008_tumor_1	MD043-008	Responder	Post	Anti-PD1	Nivolumab	NA	NA
NSCLC	GSE176021	https://doi.org/10.1038/s41586-021-03752-4	P005_DC1_NSCLC_0030	MD043-011_tumor_2	MD043-011	Non-responder	Post	Anti-PD1	Nivolumab	NA	NA
NSCLC	GSE176021	https://doi.org/10.1038/s41586-021-03752-4	P005_DC1_NSCLC_0031	MD043-011_tumor_3	MD043-011	Non-responder	Post	Anti-PD1	Nivolumab	NA	NA
NSCLC	GSE176021	https://doi.org/10.1038/s41586-021-03752-4	P005_DC1_NSCLC_0032	MD043-011_tumor_4	MD043-011	Non-responder	Post	Anti-PD1	Nivolumab	NA	NA
NSCLC	GSE176021	https://doi.org/10.1038/s41586-021-03752-4	P005_DC1_NSCLC_0033	MD043-011_tumor_5	MD043-011	Non-responder	Post	Anti-PD1	Nivolumab	NA	NA
NSCLC	GSE176021	https://doi.org/10.1038/s41586-021-03752-4	P005_DC1_NSCLC_0034	NY016-007_tumor_1	NY016-007	Non-responder	Post	Anti-PD1	Nivolumab	NA	NA
NSCLC	GSE176021	https://doi.org/10.1038/s41586-021-03752-4	P005_DC1_NSCLC_0035	NY016-007_tumor_2	NY016-007	Non-responder	Post	Anti-PD1	Nivolumab	NA	NA
NSCLC	GSE176021	https://doi.org/10.1038/s41586-021-03752-4	P005_DC1_NSCLC_0036	NY016-007_tumor_3	NY016-007	Non-responder	Post	Anti-PD1	Nivolumab	NA	NA
NSCLC	GSE176021	https://doi.org/10.1038/s41586-021-03752-4	P005_DC1_NSCLC_0037	NY016-014_tumor_1	NY016-014	Non-responder	Post	Anti-PD1	Nivolumab	NA	NA
NSCLC	GSE176021	https://doi.org/10.1038/s41586-021-03752-4	P005_DC1_NSCLC_0038	NY016-014_tumor_2	NY016-014	Non-responder	Post	Anti-PD1	Nivolumab	NA	NA
NSCLC	GSE176021	https://doi.org/10.1038/s41586-021-03752-4	P005_DC1_NSCLC_0039	NY016-014_tumor_3	NY016-014	Non-responder	Post	Anti-PD1	Nivolumab	NA	NA
NSCLC	GSE176021	https://doi.org/10.1038/s41586-021-03752-4	P005_DC1_NSCLC_0040	NY016-015_tumor_1	NY016-015	Non-responder	Post	Anti-PD1	Nivolumab	NA	NA
NSCLC	GSE176021	https://doi.org/10.1038/s41586-021-03752-4	P005_DC1_NSCLC_0041	NY016-015_tumor_2	NY016-015	Non-responder	Post	Anti-PD1	Nivolumab	NA	NA
NSCLC	GSE176021	https://doi.org/10.1038/s41586-021-03752-4	P005_DC1_NSCLC_0042	NY016-015_tumor_3	NY016-015	Non-responder	Post	Anti-PD1	Nivolumab	NA	NA
NSCLC	GSE176021	https://doi.org/10.1038/s41586-021-03752-4	P005_DC1_NSCLC_0043	NY016-015_tumor_4	NY016-015	Non-responder	Post	Anti-PD1	Nivolumab	NA	NA
NSCLC	GSE176021	https://doi.org/10.1038/s41586-021-03752-4	P005_DC1_NSCLC_0044	NY016-021_tumor_1	NY016-021	Non-responder	Post	Anti-PD1	Nivolumab	NA	NA
NSCLC	GSE176021	https://doi.org/10.1038/s41586-021-03752-4	P005_DC1_NSCLC_0045	NY016-022_tumor_1	NY016-022	Responder	Post	Anti-PD1	Nivolumab	NA	NA
NSCLC	GSE176021	https://doi.org/10.1038/s41586-021-03752-4	P005_DC1_NSCLC_0046	NY016-022_tumor_2	NY016-022	Responder	Post	Anti-PD1	Nivolumab	NA	NA
NSCLC	GSE176021	https://doi.org/10.1038/s41586-021-03752-4	P005_DC1_NSCLC_0047	NY016-022_tumor_3	NY016-022	Responder	Post	Anti-PD1	Nivolumab	NA	NA
NSCLC	GSE176021	https://doi.org/10.1038/s41586-021-03752-4	P005_DC1_NSCLC_0048	NY016-022_tumor_4	NY016-022	Responder	Post	Anti-PD1	Nivolumab	NA	NA
NSCLC	GSE176021	https://doi.org/10.1038/s41586-021-03752-4	P005_DC1_NSCLC_0049	NY016-025_tumor_1	NY016-025	Responder	Post	Anti-PD1	Nivolumab	NA	NA
NSCLC	GSE176021	https://doi.org/10.1038/s41586-021-03752-4	P005_DC1_NSCLC_0050	NY016-025_tumor_2	NY016-025	Responder	Post	Anti-PD1	Nivolumab	NA	NA
NSCLC	GSE176021	https://doi.org/10.1038/s41586-021-03752-4	P005_DC1_NSCLC_0051	NY016-025_tumor_3	NY016-025	Responder	Post	Anti-PD1	Nivolumab	NA	NA
NSCLC	GSE176021	https://doi.org/10.1038/s41586-021-03752-4	P005_DC1_NSCLC_0052	NY016-025_tumor_4	NY016-025	Responder	Post	Anti-PD1	Nivolumab	NA	NA
SCC	GSE123813	https://doi.org/10.1038/s41591-019-0522-3	P005_DC1_SCC_0001	scc.su010.pre.rep1	scc.su010	Responder	Pre	None	None	NA	NA
SCC	GSE123813	https://doi.org/10.1038/s41591-019-0522-3	P005_DC1_SCC_0002	scc.su010.pre.rep2	scc.su010	Responder	Pre	None	None	NA	NA
SCC	GSE123813	https://doi.org/10.1038/s41591-019-0522-3	P005_DC1_SCC_0003	scc.su010.post.cd39	scc.su010	Responder	Post	Anti-PD1	Pembrolizumab	NA	NA
SCC	GSE123813	https://doi.org/10.1038/s41591-019-0522-3	P005_DC1_SCC_0004	scc.su010.post	scc.su010	Responder	Post	Anti-PD1	Pembrolizumab	NA	NA
SCC	GSE123813	https://doi.org/10.1038/s41591-019-0522-3	P005_DC1_SCC_0005	scc.su011.pre.rep1	scc.su011	Responder	Pre	None	None	NA	NA
SCC	GSE123813	https://doi.org/10.1038/s41591-019-0522-3	P005_DC1_SCC_0006	scc.su011.pre.rep2	scc.su011	Responder	Pre	None	None	NA	NA
SCC	GSE123813	https://doi.org/10.1038/s41591-019-0522-3	P005_DC1_SCC_0007	scc.su011.post	scc.su011	Responder	Post	Anti-PD1	Cemiplimab	NA	NA
SCC	GSE123813	https://doi.org/10.1038/s41591-019-0522-3	P005_DC1_SCC_0008	scc.su013.pre	scc.su013	Non-responder	Pre	None	None	NA	NA
SCC	GSE123813	https://doi.org/10.1038/s41591-019-0522-3	P005_DC1_SCC_0009	scc.su013.post	scc.su013	Non-responder	Post	Anti-PD1	Pembrolizumab	NA	NA
SCC	GSE123813	https://doi.org/10.1038/s41591-019-0522-3	P005_DC1_SCC_0010	scc.su014.pre	scc.su014	Non-responder	Pre	None	None	NA	NA
SCC	GSE123813	https://doi.org/10.1038/s41591-019-0522-3	P005_DC1_SCC_0011	scc.su014.post	scc.su014	Non-responder	Post	Anti-PD1	Cemiplimab	NA	NA

## Sheet: B
Cancer/Tissue	Data_Source	Source_URL	Tissue	Sample_Type	SCA_Sample_ID	Study_Sample_ID	Patient_ID	Response	Treatment_Group	Gender	age（diagnosed）
CRC	This Study	-	Colon	Cancer	P005_DC2_CRC_0001	BHY	BHY	None	Pre	female	59
CRC	This Study	-	Colon	Cancer	P005_DC2_CRC_0002	YXX	YXX	None	Pre	male	52
CRC	This Study	-	Colon	Cancer	P005_DC2_CRC_0003	XHB	XHB	None	Pre	male	57
CRC	This Study	-	Colon	Cancer	P005_DC2_CRC_0004	YYZ	YYZ	None	Pre	male	46
CRC	This Study	-	Colon	Cancer	P005_DC2_CRC_0005	ZXF	ZXF	Responder	Post	female	36
CRC	This Study	-	Colon	Cancer	P005_DC2_CRC_0006	WYX	WYX	None	Pre	male	41
CRC	This Study	-	Colon	Cancer	P005_DC2_CRC_0007	CSY-T	CSY	Responder	Post	female	58
CRC	This Study	-	Colon	Cancer	P005_DC2_CRC_0008	LJW-2	LJW	None	Pre	male	64
CRC	This Study	-	Colon	Cancer	P005_DC2_CRC_0009	YT06	YT	Responder	Post	male	35
CRC	This Study	-	Colon	Cancer	P005_DC2_CRC_0010	LJW-1	LJW	None	Pre	male	64
CRC	This Study	-	Colon	Cancer	P005_DC2_CRC_0011	TGY	TGY	None	Pre	male	70
CRC	This Study	-	Colon	Cancer	P005_DC2_CRC_0012	KYSY-7380	GXP001	Responder	Post	male	64
CRC	This Study	-	Colon	Cancer	P005_DC2_CRC_0013	LYL	LYL	Non-responder	Post	female	47
CRC	This Study	-	Colon	Cancer	P005_DC2_CRC_0014	XKL-BS	XKL-BS	Responder	Post	female	44
CRC	This Study	-	Colon	Cancer	P005_DC2_CRC_0015	LLH	LLH	None	Pre	male	35
CRC	This Study	-	Colon	Cancer	P005_DC2_CRC_0016	ZYL	ZYL	Non-responder	Post	female	51
CRC	This Study	-	Colon	Cancer	P005_DC2_CRC_0017	KYSY-7086	LLM003	Non-responder	Pre	male	44
CRC	This Study	-	Colon	Cancer	P005_DC2_CRC_0018	KYSY-6926	SC002	None	Pre	female	15
CRC	This Study	-	Colon	Cancer	P005_DC2_CRC_0019	WYH	WYH	Non-responder	Post	male	62
CRC	This Study	-	Colon	Cancer	P005_DC2_CRC_0020	KYSY-6874	GXP001	Responder	Pre	male	53
CRC	This Study	-	Colon	Cancer	P005_DC2_CRC_0021	YT	YT	Responder	Pre	male	68
CRC	This Study	-	Colon	Cancer	P005_DC2_CRC_0022	ZJL	ZJL	None	Pre	female	69
CRC	This Study	-	Colon	Cancer	P005_DC2_CRC_0023	KYSY-7612	LLM003	Non-responder	Post	male	69
Normal Colon	This Study	-	Colon	Normal	P005_DC2_Colon_0006	YJF	YJF	None	Pre	NA	NA
Normal Colon	This Study	-	Colon	Normal	P005_DC2_Colon_0009	NYQ	NYQ	None	Pre	NA	NA
Normal Colon	This Study	-	Colon	Normal	P005_DC2_Colon_0014	XZW	XZW	None	Pre	NA	NA
BCC	GSE123813	https://doi.org/10.1038/s41591-019-0522-3	Skin	Cancer	P005_DC2_BCC_0001	bcc.su009.post.tcell	bcc.su009	Responder	Post	NA	NA
BCC	GSE123813	https://doi.org/10.1038/s41591-019-0522-3	Skin	Cancer	P005_DC2_BCC_0002	bcc.su009.pre.tcell	bcc.su009	Responder	Pre	NA	NA
BCC	GSE123813	https://doi.org/10.1038/s41591-019-0522-3	Skin	Cancer	P005_DC2_BCC_0003	bcc.su005.post.tcell	bcc.su005	Non-responder	Post	NA	NA
BCC	GSE123813	https://doi.org/10.1038/s41591-019-0522-3	Skin	Cancer	P005_DC2_BCC_0004	bcc.su012.pre.tcell	bcc.su012	Responder	Pre	NA	NA
BCC	GSE123813	https://doi.org/10.1038/s41591-019-0522-3	Skin	Cancer	P005_DC2_BCC_0005	bcc.su005.pre.tcell	bcc.su005	Non-responder	Pre	NA	NA
BCC	GSE123813	https://doi.org/10.1038/s41591-019-0522-3	Skin	Cancer	P005_DC2_BCC_0006	bcc.su007.pre.tcell	bcc.su007	Non-responder	Pre	NA	NA
BCC	GSE123813	https://doi.org/10.1038/s41591-019-0522-3	Skin	Cancer	P005_DC2_BCC_0007	bcc.su012.post.tcell	bcc.su012	Responder	Post	NA	NA
BCC	GSE123813	https://doi.org/10.1038/s41591-019-0522-3	Skin	Cancer	P005_DC2_BCC_0008	bcc.su010.post.tcell	bcc.su010	Non-responder	Post	NA	NA
BCC	GSE123813	https://doi.org/10.1038/s41591-019-0522-3	Skin	Cancer	P005_DC2_BCC_0009	bcc.su002.post.tcell	bcc.su002	Responder	Post	NA	NA
BCC	GSE123813	https://doi.org/10.1038/s41591-019-0522-3	Skin	Cancer	P005_DC2_BCC_0010	bcc.su004.post.tcell	bcc.su004	Responder	Post	NA	NA
BCC	GSE123813	https://doi.org/10.1038/s41591-019-0522-3	Skin	Cancer	P005_DC2_BCC_0011	bcc.su004.pre.tcell	bcc.su004	Responder	Pre	NA	NA
BCC	GSE123813	https://doi.org/10.1038/s41591-019-0522-3	Skin	Cancer	P005_DC2_BCC_0012	bcc.su002.pre	bcc.su002	Responder	Pre	NA	NA
BCC	GSE123813	https://doi.org/10.1038/s41591-019-0522-3	Skin	Cancer	P005_DC2_BCC_0013	bcc.su003.post.tcell.cd45	bcc.su003	Responder	Post	NA	NA
BCC	GSE123813	https://doi.org/10.1038/s41591-019-0522-3	Skin	Cancer	P005_DC2_BCC_0014	bcc.su003.pre	bcc.su003	Responder	Pre	NA	NA
BCC	GSE123813	https://doi.org/10.1038/s41591-019-0522-3	Skin	Cancer	P005_DC2_BCC_0015	bcc.su007.post	bcc.su007	Non-responder	Post	NA	NA
BCC	GSE123813	https://doi.org/10.1038/s41591-019-0522-3	Skin	Cancer	P005_DC2_BCC_0016	bcc.su010.pre.tcell	bcc.su010	Non-responder	Pre	NA	NA
Breast Cancer	EGAD00001006608	https://doi.org/10.1038/s41591-021-01323-8	Breast	Cancer	P005_DC2_BC_0001	BIOKEY_11_On	BIOKEY_11	NotAvailable	Post	NA	NA
Breast Cancer	EGAD00001006608	https://doi.org/10.1038/s41591-021-01323-8	Breast	Cancer	P005_DC2_BC_0002	BIOKEY_16_Pre	BIOKEY_16	NotAvailable	Pre	NA	NA
Breast Cancer	EGAD00001006608	https://doi.org/10.1038/s41591-021-01323-8	Breast	Cancer	P005_DC2_BC_0003	BIOKEY_16_On	BIOKEY_16	NotAvailable	Post	NA	NA
Breast Cancer	EGAD00001006608	https://doi.org/10.1038/s41591-021-01323-8	Breast	Cancer	P005_DC2_BC_0004	BIOKEY_12_On	BIOKEY_12	NotAvailable	Post	NA	NA
Breast Cancer	EGAD00001006608	https://doi.org/10.1038/s41591-021-01323-8	Breast	Cancer	P005_DC2_BC_0005	BIOKEY_28_Pre	BIOKEY_28	NotAvailable	Pre	NA	NA
Breast Cancer	EGAD00001006608	https://doi.org/10.1038/s41591-021-01323-8	Breast	Cancer	P005_DC2_BC_0006	BIOKEY_5_Pre	BIOKEY_5	NotAvailable	Pre	NA	NA
Breast Cancer	EGAD00001006608	https://doi.org/10.1038/s41591-021-01323-8	Breast	Cancer	P005_DC2_BC_0007	BIOKEY_1_Pre	BIOKEY_1	NotAvailable	Pre	NA	NA
Breast Cancer	EGAD00001006608	https://doi.org/10.1038/s41591-021-01323-8	Breast	Cancer	P005_DC2_BC_0008	BIOKEY_15_On	BIOKEY_15	NotAvailable	Post	NA	NA
Breast Cancer	EGAD00001006608	https://doi.org/10.1038/s41591-021-01323-8	Breast	Cancer	P005_DC2_BC_0009	BIOKEY_11_Pre	BIOKEY_11	NotAvailable	Pre	NA	NA
Breast Cancer	EGAD00001006608	https://doi.org/10.1038/s41591-021-01323-8	Breast	Cancer	P005_DC2_BC_0010	BIOKEY_18_On	BIOKEY_18	NotAvailable	Post	NA	NA
Breast Cancer	EGAD00001006608	https://doi.org/10.1038/s41591-021-01323-8	Breast	Cancer	P005_DC2_BC_0011	BIOKEY_31_On	BIOKEY_31	NotAvailable	Post	NA	NA
Breast Cancer	EGAD00001006608	https://doi.org/10.1038/s41591-021-01323-8	Breast	Cancer	P005_DC2_BC_0012	BIOKEY_20_On	BIOKEY_20	NotAvailable	Post	NA	NA
Breast Cancer	EGAD00001006608	https://doi.org/10.1038/s41591-021-01323-8	Breast	Cancer	P005_DC2_BC_0013	BIOKEY_10_On	BIOKEY_10	NotAvailable	Post	NA	NA
Breast Cancer	EGAD00001006608	https://doi.org/10.1038/s41591-021-01323-8	Breast	Cancer	P005_DC2_BC_0014	BIOKEY_4_Pre	BIOKEY_4	NotAvailable	Pre	NA	NA
Breast Cancer	EGAD00001006608	https://doi.org/10.1038/s41591-021-01323-8	Breast	Cancer	P005_DC2_BC_0015	BIOKEY_14_Pre	BIOKEY_14	NotAvailable	Pre	NA	NA
Breast Cancer	EGAD00001006608	https://doi.org/10.1038/s41591-021-01323-8	Breast	Cancer	P005_DC2_BC_0016	BIOKEY_1_On	BIOKEY_1	NotAvailable	Post	NA	NA
Breast Cancer	EGAD00001006608	https://doi.org/10.1038/s41591-021-01323-8	Breast	Cancer	P005_DC2_BC_0017	BIOKEY_28_On	BIOKEY_28	NotAvailable	Post	NA	NA
Breast Cancer	EGAD00001006608	https://doi.org/10.1038/s41591-021-01323-8	Breast	Cancer	P005_DC2_BC_0018	BIOKEY_23_On	BIOKEY_23	NotAvailable	Post	NA	NA
Breast Cancer	EGAD00001006608	https://doi.org/10.1038/s41591-021-01323-8	Breast	Cancer	P005_DC2_BC_0019	BIOKEY_14_On	BIOKEY_14	NotAvailable	Post	NA	NA
Breast Cancer	EGAD00001006608	https://doi.org/10.1038/s41591-021-01323-8	Breast	Cancer	P005_DC2_BC_0020	BIOKEY_4_On	BIOKEY_4	NotAvailable	Post	NA	NA
Breast Cancer	EGAD00001006608	https://doi.org/10.1038/s41591-021-01323-8	Breast	Cancer	P005_DC2_BC_0021	BIOKEY_8_On	BIOKEY_8	NotAvailable	Post	NA	NA
Breast Cancer	EGAD00001006608	https://doi.org/10.1038/s41591-021-01323-8	Breast	Cancer	P005_DC2_BC_0022	BIOKEY_31_Pre	BIOKEY_31	NotAvailable	Pre	NA	NA
Breast Cancer	EGAD00001006608	https://doi.org/10.1038/s41591-021-01323-8	Breast	Cancer	P005_DC2_BC_0023	BIOKEY_19_Pre	BIOKEY_19	NotAvailable	Pre	NA	NA
Breast Cancer	EGAD00001006608	https://doi.org/10.1038/s41591-021-01323-8	Breast	Cancer	P005_DC2_BC_0024	BIOKEY_27_Pre	BIOKEY_27	NotAvailable	Pre	NA	NA
Breast Cancer	EGAD00001006608	https://doi.org/10.1038/s41591-021-01323-8	Breast	Cancer	P005_DC2_BC_0025	BIOKEY_12_Pre	BIOKEY_12	NotAvailable	Pre	NA	NA
Breast Cancer	EGAD00001006608	https://doi.org/10.1038/s41591-021-01323-8	Breast	Cancer	P005_DC2_BC_0026	BIOKEY_10_Pre	BIOKEY_10	NotAvailable	Pre	NA	NA
Breast Cancer	EGAD00001006608	https://doi.org/10.1038/s41591-021-01323-8	Breast	Cancer	P005_DC2_BC_0027	BIOKEY_15_Pre	BIOKEY_15	NotAvailable	Pre	NA	NA
Breast Cancer	EGAD00001006608	https://doi.org/10.1038/s41591-021-01323-8	Breast	Cancer	P005_DC2_BC_0028	BIOKEY_8_Pre	BIOKEY_8	NotAvailable	Pre	NA	NA
Breast Cancer	EGAD00001006608	https://doi.org/10.1038/s41591-021-01323-8	Breast	Cancer	P005_DC2_BC_0029	BIOKEY_18_Pre	BIOKEY_18	NotAvailable	Pre	NA	NA
Breast Cancer	EGAD00001006608	https://doi.org/10.1038/s41591-021-01323-8	Breast	Cancer	P005_DC2_BC_0030	BIOKEY_5_On	BIOKEY_5	NotAvailable	Post	NA	NA
Breast Cancer	EGAD00001006608	https://doi.org/10.1038/s41591-021-01323-8	Breast	Cancer	P005_DC2_BC_0031	BIOKEY_2_Pre	BIOKEY_2	NotAvailable	Pre	NA	NA
Breast Cancer	EGAD00001006608	https://doi.org/10.1038/s41591-021-01323-8	Breast	Cancer	P005_DC2_BC_0032	BIOKEY_9_Pre	BIOKEY_9	NotAvailable	Pre	NA	NA
Breast Cancer	EGAD00001006608	https://doi.org/10.1038/s41591-021-01323-8	Breast	Cancer	P005_DC2_BC_0033	BIOKEY_17_On	BIOKEY_17	NotAvailable	Post	NA	NA
Breast Cancer	EGAD00001006608	https://doi.org/10.1038/s41591-021-01323-8	Breast	Cancer	P005_DC2_BC_0034	BIOKEY_19_On	BIOKEY_19	NotAvailable	Post	NA	NA
Breast Cancer	EGAD00001006608	https://doi.org/10.1038/s41591-021-01323-8	Breast	Cancer	P005_DC2_BC_0035	BIOKEY_2_On	BIOKEY_2	NotAvailable	Post	NA	NA
Breast Cancer	EGAD00001006608	https://doi.org/10.1038/s41591-021-01323-8	Breast	Cancer	P005_DC2_BC_0036	BIOKEY_20_Pre	BIOKEY_20	NotAvailable	Pre	NA	NA
Breast Cancer	EGAD00001006608	https://doi.org/10.1038/s41591-021-01323-8	Breast	Cancer	P005_DC2_BC_0037	BIOKEY_26_Pre	BIOKEY_26	NotAvailable	Pre	NA	NA
Breast Cancer	EGAD00001006608	https://doi.org/10.1038/s41591-021-01323-8	Breast	Cancer	P005_DC2_BC_0038	BIOKEY_27_On	BIOKEY_27	NotAvailable	Post	NA	NA
Breast Cancer	EGAD00001006608	https://doi.org/10.1038/s41591-021-01323-8	Breast	Cancer	P005_DC2_BC_0039	BIOKEY_6_On	BIOKEY_6	NotAvailable	Post	NA	NA
Breast Cancer	EGAD00001006608	https://doi.org/10.1038/s41591-021-01323-8	Breast	Cancer	P005_DC2_BC_0040	BIOKEY_6_Pre	BIOKEY_6	NotAvailable	Pre	NA	NA
Breast Cancer	EGAD00001006608	https://doi.org/10.1038/s41591-021-01323-8	Breast	Cancer	P005_DC2_BC_0041	BIOKEY_9_On	BIOKEY_9	NotAvailable	Post	NA	NA
Breast Cancer	EGAD00001006608	https://doi.org/10.1038/s41591-021-01323-8	Breast	Cancer	P005_DC2_BC_0042	BIOKEY_17_Pre	BIOKEY_17	NotAvailable	Pre	NA	NA
Breast Cancer	EGAD00001006608	https://doi.org/10.1038/s41591-021-01323-8	Breast	Cancer	P005_DC2_BC_0043	BIOKEY_24_On	BIOKEY_24	NotAvailable	Post	NA	NA
Breast Cancer	EGAD00001006608	https://doi.org/10.1038/s41591-021-01323-8	Breast	Cancer	P005_DC2_BC_0044	BIOKEY_24_Pre	BIOKEY_24	NotAvailable	Pre	NA	NA
Breast Cancer	EGAD00001006608	https://doi.org/10.1038/s41591-021-01323-8	Breast	Cancer	P005_DC2_BC_0045	BIOKEY_25_On	BIOKEY_25	NotAvailable	Post	NA	NA
Breast Cancer	EGAD00001006608	https://doi.org/10.1038/s41591-021-01323-8	Breast	Cancer	P005_DC2_BC_0046	BIOKEY_25_Pre	BIOKEY_25	NotAvailable	Pre	NA	NA
Breast Cancer	EGAD00001006608	https://doi.org/10.1038/s41591-021-01323-8	Breast	Cancer	P005_DC2_BC_0047	BIOKEY_29_On	BIOKEY_29	NotAvailable	Post	NA	NA
Breast Cancer	EGAD00001006608	https://doi.org/10.1038/s41591-021-01323-8	Breast	Cancer	P005_DC2_BC_0048	BIOKEY_29_Pre	BIOKEY_29	NotAvailable	Pre	NA	NA
Breast Cancer	EGAD00001006608	https://doi.org/10.1038/s41591-021-01323-8	Breast	Cancer	P005_DC2_BC_0049	BIOKEY_3_Pre	BIOKEY_3	NotAvailable	Pre	NA	NA
Breast Cancer	EGAD00001006608	https://doi.org/10.1038/s41591-021-01323-8	Breast	Cancer	P005_DC2_BC_0050	BIOKEY_30_On	BIOKEY_30	NotAvailable	Post	NA	NA
Breast Cancer	EGAD00001006608	https://doi.org/10.1038/s41591-021-01323-8	Breast	Cancer	P005_DC2_BC_0051	BIOKEY_7_On	BIOKEY_7	NotAvailable	Post	NA	NA
Breast Cancer	EGAD00001006608	https://doi.org/10.1038/s41591-021-01323-8	Breast	Cancer	P005_DC2_BC_0052	BIOKEY_7_Pre	BIOKEY_7	NotAvailable	Pre	NA	NA
Breast Cancer	EGAD00001006608	https://doi.org/10.1038/s41591-021-01323-8	Breast	Cancer	P005_DC2_BC_0053	BIOKEY_21_On	BIOKEY_21	NotAvailable	Post	NA	NA
Breast Cancer	EGAD00001006608	https://doi.org/10.1038/s41591-021-01323-8	Breast	Cancer	P005_DC2_BC_0054	BIOKEY_21_Pre	BIOKEY_21	NotAvailable	Pre	NA	NA
Breast Cancer	EGAD00001006608	https://doi.org/10.1038/s41591-021-01323-8	Breast	Cancer	P005_DC2_BC_0055	BIOKEY_22_On	BIOKEY_22	NotAvailable	Post	NA	NA
Breast Cancer	EGAD00001006608	https://doi.org/10.1038/s41591-021-01323-8	Breast	Cancer	P005_DC2_BC_0056	BIOKEY_22_Pre	BIOKEY_22	NotAvailable	Pre	NA	NA
Breast Cancer	EGAD00001006608	https://doi.org/10.1038/s41591-021-01323-8	Breast	Cancer	P005_DC2_BC_0057	BIOKEY_23_Pre	BIOKEY_23	NotAvailable	Pre	NA	NA
Breast Cancer	EGAD00001006608	https://doi.org/10.1038/s41591-021-01323-8	Breast	Cancer	P005_DC2_BC_0058	BIOKEY_26_On	BIOKEY_26	NotAvailable	Post	NA	NA
Breast Cancer	EGAD00001006608	https://doi.org/10.1038/s41591-021-01323-8	Breast	Cancer	P005_DC2_BC_0059	BIOKEY_3_On	BIOKEY_3	NotAvailable	Post	NA	NA
Breast Cancer	EGAD00001006608	https://doi.org/10.1038/s41591-021-01323-8	Breast	Cancer	P005_DC2_BC_0060	BIOKEY_30_Pre	BIOKEY_30	NotAvailable	Pre	NA	NA
ccRCC	SRZ190804	https://doi.org/10.1016/j.ccell.2021.03.007	Kidney	Cancer	P005_DC2_ccRCC_0001	t2_Far	t2	Non-responder	Post	male	NA
ccRCC	SRZ190804	https://doi.org/10.1016/j.ccell.2021.03.007	Kidney	Cancer	P005_DC2_ccRCC_0002	t3_Near	t3	Responder	Post	male	64
ccRCC	SRZ190804	https://doi.org/10.1016/j.ccell.2021.03.007	Kidney	Cancer	P005_DC2_ccRCC_0003	t3_Far	t3	Responder	Post	male	64
ccRCC	SRZ190804	https://doi.org/10.1016/j.ccell.2021.03.007	Kidney	Cancer	P005_DC2_ccRCC_0004	t2_Center	t2	Non-responder	Post	male	NA
ccRCC	SRZ190804	https://doi.org/10.1016/j.ccell.2021.03.007	Kidney	Cancer	P005_DC2_ccRCC_0005	t1_SupraLateral	t1	None	Post	male	54
ccRCC	SRZ190804	https://doi.org/10.1016/j.ccell.2021.03.007	Kidney	Cancer	P005_DC2_ccRCC_0006	t3_Center	t3	Responder	Post	male	64
ccRCC	SRZ190804	https://doi.org/10.1016/j.ccell.2021.03.007	Kidney	Cancer	P005_DC2_ccRCC_0007	UT1_Center	UT1	None	Pre	female	69
ccRCC	SRZ190804	https://doi.org/10.1016/j.ccell.2021.03.007	Kidney	Cancer	P005_DC2_ccRCC_0008	t1_LowerLateral	t1	None	Post	male	54
ccRCC	SRZ190804	https://doi.org/10.1016/j.ccell.2021.03.007	Kidney	Cancer	P005_DC2_ccRCC_0009	UT1_Upper	UT1	None	Pre	female	69
ccRCC	SRZ190804	https://doi.org/10.1016/j.ccell.2021.03.007	Kidney	Cancer	P005_DC2_ccRCC_0010	UT2_Near	UT2	None	Pre	female	57
ccRCC	SRZ190804	https://doi.org/10.1016/j.ccell.2021.03.007	Kidney	Cancer	P005_DC2_ccRCC_0011	t1_LowerMedial	t1	None	Post	male	54
ccRCC	SRZ190804	https://doi.org/10.1016/j.ccell.2021.03.007	Kidney	Cancer	P005_DC2_ccRCC_0012	t2_Near	t2	Non-responder	Post	male	NA
ccRCC	SRZ190804	https://doi.org/10.1016/j.ccell.2021.03.007	Kidney	Cancer	P005_DC2_ccRCC_0013	t4_Lateral	t4	Responder	Post	male	63
ccRCC	SRZ190804	https://doi.org/10.1016/j.ccell.2021.03.007	Kidney	Cancer	P005_DC2_ccRCC_0014	UT1_Lower	UT1	None	Pre	female	69
ccRCC	SRZ190804	https://doi.org/10.1016/j.ccell.2021.03.007	Kidney	Cancer	P005_DC2_ccRCC_0015	UT2_Center	UT2	None	Pre	female	57
ccRCC	SRZ190804	https://doi.org/10.1016/j.ccell.2021.03.007	Kidney	Cancer	P005_DC2_ccRCC_0016	UT2_Far	UT2	None	Pre	female	57
ccRCC	SRZ190804	https://doi.org/10.1016/j.ccell.2021.03.007	Kidney	Cancer	P005_DC2_ccRCC_0017	t4_Center	t4	Responder	Post	male	63
ccRCC	SRZ190804	https://doi.org/10.1016/j.ccell.2021.03.007	Kidney	Cancer	P005_DC2_ccRCC_0018	t4_Medial	t4	Responder	Post	male	63
HNSCC	GSE200996	https://doi.org/10.1016/j.cell.2022.06.018	Oral	Cancer	P005_DC2_HNSCC_0001	P20_post-Tx	P20	Non-responder	Post	NA	NA
HNSCC	GSE200996	https://doi.org/10.1016/j.cell.2022.06.018	Oral	Cancer	P005_DC2_HNSCC_0002	P16_post-Tx	P16	Non-responder	Post	NA	NA
HNSCC	GSE200996	https://doi.org/10.1016/j.cell.2022.06.018	Oral	Cancer	P005_DC2_HNSCC_0003	P18_post-Tx	P18	Responder	Post	NA	NA
HNSCC	GSE200996	https://doi.org/10.1016/j.cell.2022.06.018	Oral	Cancer	P005_DC2_HNSCC_0004	P31_post-Tx	P31	Non-responder	Post	NA	NA
HNSCC	GSE200996	https://doi.org/10.1016/j.cell.2022.06.018	Oral	Cancer	P005_DC2_HNSCC_0005	P18_pre-Tx	P18	Responder	Pre	NA	NA
HNSCC	GSE200996	https://doi.org/10.1016/j.cell.2022.06.018	Oral	Cancer	P005_DC2_HNSCC_0006	P29_pre-Tx	P29	Non-responder	Pre	NA	NA
HNSCC	GSE200996	https://doi.org/10.1016/j.cell.2022.06.018	Oral	Cancer	P005_DC2_HNSCC_0007	P27_post-Tx	P27	Non-responder	Post	NA	NA
HNSCC	GSE200996	https://doi.org/10.1016/j.cell.2022.06.018	Oral	Cancer	P005_DC2_HNSCC_0008	P21_post-Tx	P21	Responder	Post	NA	NA
HNSCC	GSE200996	https://doi.org/10.1016/j.cell.2022.06.018	Oral	Cancer	P005_DC2_HNSCC_0009	P27_pre-Tx	P27	Non-responder	Pre	NA	NA
HNSCC	GSE200996	https://doi.org/10.1016/j.cell.2022.06.018	Oral	Cancer	P005_DC2_HNSCC_0010	P32_post-Tx	P32	Responder	Post	NA	NA
HNSCC	GSE200996	https://doi.org/10.1016/j.cell.2022.06.018	Oral	Cancer	P005_DC2_HNSCC_0011	P15_post-Tx	P15	Non-responder	Post	NA	NA
HNSCC	GSE200996	https://doi.org/10.1016/j.cell.2022.06.018	Oral	Cancer	P005_DC2_HNSCC_0012	P14_post-Tx	P14	Responder	Post	NA	NA
HNSCC	GSE200996	https://doi.org/10.1016/j.cell.2022.06.018	Oral	Cancer	P005_DC2_HNSCC_0013	P22_post-Tx	P22	Responder	Post	NA	NA
HNSCC	GSE200996	https://doi.org/10.1016/j.cell.2022.06.018	Oral	Cancer	P005_DC2_HNSCC_0014	P28_post-Tx	P28	Responder	Post	NA	NA
HNSCC	GSE200996	https://doi.org/10.1016/j.cell.2022.06.018	Oral	Cancer	P005_DC2_HNSCC_0015	P32_pre-Tx	P32	Responder	Pre	NA	NA
HNSCC	GSE200996	https://doi.org/10.1016/j.cell.2022.06.018	Oral	Cancer	P005_DC2_HNSCC_0016	P29_post-Tx	P29	Non-responder	Post	NA	NA
HNSCC	GSE200996	https://doi.org/10.1016/j.cell.2022.06.018	Oral	Cancer	P005_DC2_HNSCC_0017	P30_post-Tx	P30	Responder	Post	NA	NA
HNSCC	GSE200996	https://doi.org/10.1016/j.cell.2022.06.018	Oral	Cancer	P005_DC2_HNSCC_0018	P13_post-Tx	P13	Responder	Post	NA	NA
HNSCC	GSE200996	https://doi.org/10.1016/j.cell.2022.06.018	Oral	Cancer	P005_DC2_HNSCC_0019	P24_pre-Tx	P24	Non-responder	Pre	NA	NA
HNSCC	GSE200996	https://doi.org/10.1016/j.cell.2022.06.018	Oral	Cancer	P005_DC2_HNSCC_0020	P23_post-Tx	P23	Responder	Post	NA	NA
HNSCC	GSE200996	https://doi.org/10.1016/j.cell.2022.06.018	Oral	Cancer	P005_DC2_HNSCC_0021	P25_post-Tx	P25	Non-responder	Post	NA	NA
HNSCC	GSE200996	https://doi.org/10.1016/j.cell.2022.06.018	Oral	Cancer	P005_DC2_HNSCC_0022	P26_post-Tx	P26	Responder	Post	NA	NA
HNSCC	GSE200996	https://doi.org/10.1016/j.cell.2022.06.018	Oral	Cancer	P005_DC2_HNSCC_0023	P19_post-Tx	P19	Responder	Post	NA	NA
HNSCC	GSE200996	https://doi.org/10.1016/j.cell.2022.06.018	Oral	Cancer	P005_DC2_HNSCC_0024	P24_post-Tx	P24	Non-responder	Post	NA	NA
MIBC	GSE149652	https://doi.org/10.1016/j.cell.2020.05.017	Bladder	Cancer	P005_DC2_MIBC_0001	Untreated_A_Tumor_CD8	Untreated A	NotAvailable	Pre	NA	NA
MIBC	GSE149652	https://doi.org/10.1016/j.cell.2020.05.017	Bladder	Cancer	P005_DC2_MIBC_0002	Untreated_B_Tumor_CD8	Untreated B	NotAvailable	Pre	NA	NA
MIBC	GSE149652	https://doi.org/10.1016/j.cell.2020.05.017	Bladder	Cancer	P005_DC2_MIBC_0003	Anti-PD-L1_D_Tumor_CD4	Anti-PD-L1 D	NotAvailable	Post	NA	NA
MIBC	GSE149652	https://doi.org/10.1016/j.cell.2020.05.017	Bladder	Cancer	P005_DC2_MIBC_0004	Anti-PD-L1_D_Tumor_CD8	Anti-PD-L1 D	NotAvailable	Post	NA	NA
MIBC	GSE149652	https://doi.org/10.1016/j.cell.2020.05.017	Bladder	Cancer	P005_DC2_MIBC_0005	Anti-PD-L1_A_Tumor_CD8	Anti-PD-L1 A	NotAvailable	Post	NA	NA
MIBC	GSE149652	https://doi.org/10.1016/j.cell.2020.05.017	Bladder	Cancer	P005_DC2_MIBC_0006	Untreated_B_Tumor_CD4	Untreated B	NotAvailable	Pre	NA	NA
MIBC	GSE149652	https://doi.org/10.1016/j.cell.2020.05.017	Bladder	Cancer	P005_DC2_MIBC_0007	Anti-PD-L1_B_Tumor_CD4	Anti-PD-L1 B	NotAvailable	Post	NA	NA
MIBC	GSE149652	https://doi.org/10.1016/j.cell.2020.05.017	Bladder	Cancer	P005_DC2_MIBC_0008	Untreated_A_Tumor_CD4	Untreated A	NotAvailable	Pre	NA	NA
MIBC	GSE149652	https://doi.org/10.1016/j.cell.2020.05.017	Bladder	Cancer	P005_DC2_MIBC_0009	Anti-PD-L1_A_Tumor_CD4	Anti-PD-L1 A	NotAvailable	Post	NA	NA
MIBC	GSE149652	https://doi.org/10.1016/j.cell.2020.05.017	Bladder	Cancer	P005_DC2_MIBC_0010	Anti-PD-L1_C_Tumor_CD4	Anti-PD-L1 C	NotAvailable	Post	NA	NA
MIBC	GSE149652	https://doi.org/10.1016/j.cell.2020.05.017	Bladder	Cancer	P005_DC2_MIBC_0011	Anti-PD-L1_C_Tumor_CD8	Anti-PD-L1 C	NotAvailable	Post	NA	NA
MIBC	GSE149652	https://doi.org/10.1016/j.cell.2020.05.017	Bladder	Cancer	P005_DC2_MIBC_0012	Anti-PD-L1_B_Tumor_CD8	Anti-PD-L1 B	NotAvailable	Post	NA	NA
Normal Bladder	GSE159929	https://doi.org/10.1186/s13059-020-02210-0	Bladder	Normal	P005_DC2_Bladder_0001	GSE159929_Bladder	GSE159929	None	None	NA	NA
Normal Colon	GSE144469	https://doi.org/10.1016/j.cell.2020.06.001	Colon	Normal	P005_DC2_Colon_0001	CT6-CD3	CT6	None	None	NA	NA
Normal Colon	GSE144469	https://doi.org/10.1016/j.cell.2020.06.001	Colon	Normal	P005_DC2_Colon_0002	CT7-CD3	CT7	None	None	NA	NA
Normal Colon	GSE144469	https://doi.org/10.1016/j.cell.2020.06.001	Colon	Normal	P005_DC2_Colon_0003	CT5-CD3	CT5	None	None	NA	NA
Normal Colon	GSE144469	https://doi.org/10.1016/j.cell.2020.06.001	Colon	Normal	P005_DC2_Colon_0005	CT3-CD3	CT3	None	None	NA	NA
Normal Colon	GSE144469	https://doi.org/10.1016/j.cell.2020.06.001	Colon	Normal	P005_DC2_Colon_0007	CT8-CD3	CT8	None	None	NA	NA
Normal Colon	GSE144469	https://doi.org/10.1016/j.cell.2020.06.001	Colon	Normal	P005_DC2_Colon_0008	CT4-CD3	CT4	None	None	NA	NA
Normal Colon	GSE144469	https://doi.org/10.1016/j.cell.2020.06.001	Colon	Normal	P005_DC2_Colon_0010	CT1-CD3	CT1	None	None	NA	NA
Normal Colon	GSE144469	https://doi.org/10.1016/j.cell.2020.06.001	Colon	Normal	P005_DC2_Colon_0013	CT2-CD3	CT2	None	None	NA	NA
Normal Colon	GSE148837	https://doi.org/10.1038/s41591-020-1003-4	Colon	Normal	P005_DC2_Colon_0011	S21_COLON	GSE148837_COLON_S21	None	None	NA	NA
Normal Colon	GSE148837	https://doi.org/10.1038/s41591-020-1003-4	Colon	Normal	P005_DC2_Colon_0012	S22_COLON	GSE148837_COLON_S22	None	None	NA	NA
Normal Colon	GSE148837	https://doi.org/10.1038/s41591-020-1003-4	Colon	Normal	P005_DC2_Colon_0004	S23_COLON	GSE148837_COLON_S23	None	None	NA	NA
Normal Colon	GSE139555	https://doi.org/10.1038/s41586-020-2056-8	Colon	Normal	P005_DC2_Colon_0015	GSM4143675_SAM24356596-cn1_COLON	GSM4143675	None	None	NA	NA
Normal Colon	GSE139555	https://doi.org/10.1038/s41586-020-2056-8	Colon	Normal	P005_DC2_Colon_0016	GSM4143677_SAM24358050-cn2_COLON	GSM4143677	None	None	NA	NA
Normal Kidney	GSE139555	https://doi.org/10.1038/s41586-020-2056-8	Kidney	Normal	P005_DC2_Kidney_0001	GSM4143682_SAM24361562-rn2_RENAL	GSM4143682	None	None	NA	NA
Normal Kidney	GSE139555	https://doi.org/10.1038/s41586-020-2056-8	Kidney	Normal	P005_DC2_Kidney_0002	GSM4143685_SAM24363037-rn3_RENAL	GSM4143685	None	None	NA	NA
Normal Kidney	GSE139555	https://doi.org/10.1038/s41586-020-2056-8	Kidney	Normal	P005_DC2_Kidney_0003	GSM4143679_SAM24360640-rn1_RENAL	GSM4143679	None	None	NA	NA
Normal Lung	GSE139555	https://doi.org/10.1038/s41586-020-2056-8	Lung	Normal	P005_DC2_Lung_0001	GSM4143656_SAM24345863-ln1_LUNG	Lung1	None	None	NA	NA
Normal Lung	GSE139555	https://doi.org/10.1038/s41586-020-2056-8	Lung	Normal	P005_DC2_Lung_0002	GSM4143658_SAM24348189-ln2_LUNG	Lung2	None	None	NA	NA
Normal Lung	GSE139555	https://doi.org/10.1038/s41586-020-2056-8	Lung	Normal	P005_DC2_Lung_0003	GSM4143666_SAM24363329-ln6_LUNG	Lung6	None	None	NA	NA
Normal Lung	GSE139555	https://doi.org/10.1038/s41586-020-2056-8	Lung	Normal	P005_DC2_Lung_0004	GSM4143664_SAM24360810-ln5_LUNG	Lung5	None	None	NA	NA
Normal Lung	GSE139555	https://doi.org/10.1038/s41586-020-2056-8	Lung	Normal	P005_DC2_Lung_0005	GSM4143660_SAM24349906-ln3_LUNG	Lung3	None	None	NA	NA
Normal Lung	GSE139555	https://doi.org/10.1038/s41586-020-2056-8	Lung	Normal	P005_DC2_Lung_0006	GSM4143662_SAM24353441-ln4_LUNG	Lung4	None	None	NA	NA
Normal Skin	GSE159929	https://doi.org/10.1186/s13059-020-02210-0	Skin	Normal	P005_DC2_Skin_0001	GSE159929_Skin	GSE159929	None	None	NA	NA
NSCLC	GSE176021	https://doi.org/10.1038/s41586-021-03752-4	Lung	Cancer	P005_DC2_NSCLC_0001	MD01-019_tumor_25	MD01-019	Non-responder	Post	NA	NA
NSCLC	GSE176021	https://doi.org/10.1038/s41586-021-03752-4	Lung	Cancer	P005_DC2_NSCLC_0002	MD043-011_tumor_3	MD043-011	Non-responder	Post	NA	NA
NSCLC	GSE176021	https://doi.org/10.1038/s41586-021-03752-4	Lung	Cancer	P005_DC2_NSCLC_0003	MD043-011_tumor_2	MD043-011	Non-responder	Post	NA	NA
NSCLC	GSE176021	https://doi.org/10.1038/s41586-021-03752-4	Lung	Cancer	P005_DC2_NSCLC_0004	MD043-006_tumor_1	MD043-006	Non-responder	Post	NA	NA
NSCLC	GSE176021	https://doi.org/10.1038/s41586-021-03752-4	Lung	Cancer	P005_DC2_NSCLC_0005	MD043-011_tumor_4	MD043-011	Non-responder	Post	NA	NA
NSCLC	GSE176021	https://doi.org/10.1038/s41586-021-03752-4	Lung	Cancer	P005_DC2_NSCLC_0006	MD043-011_tumor_5	MD043-011	Non-responder	Post	NA	NA
NSCLC	GSE176021	https://doi.org/10.1038/s41586-021-03752-4	Lung	Cancer	P005_DC2_NSCLC_0007	MD043-003_tumor_5	MD043-003	Responder	Post	NA	NA
NSCLC	GSE176021	https://doi.org/10.1038/s41586-021-03752-4	Lung	Cancer	P005_DC2_NSCLC_0008	MD043-003_tumor_2	MD043-003	Responder	Post	NA	NA
NSCLC	GSE176021	https://doi.org/10.1038/s41586-021-03752-4	Lung	Cancer	P005_DC2_NSCLC_0009	MD043-003_tumor_4	MD043-003	Responder	Post	NA	NA
NSCLC	GSE176021	https://doi.org/10.1038/s41586-021-03752-4	Lung	Cancer	P005_DC2_NSCLC_0010	MD01-019_tumor_15	MD01-019	Non-responder	Post	NA	NA
NSCLC	GSE176021	https://doi.org/10.1038/s41586-021-03752-4	Lung	Cancer	P005_DC2_NSCLC_0011	MD01-019_tumor_17	MD01-019	Non-responder	Post	NA	NA
NSCLC	GSE176021	https://doi.org/10.1038/s41586-021-03752-4	Lung	Cancer	P005_DC2_NSCLC_0012	MD01-019_tumor_13	MD01-019	Non-responder	Post	NA	NA
NSCLC	GSE176021	https://doi.org/10.1038/s41586-021-03752-4	Lung	Cancer	P005_DC2_NSCLC_0013	MD01-019_tumor_6	MD01-019	Non-responder	Post	NA	NA
NSCLC	GSE176021	https://doi.org/10.1038/s41586-021-03752-4	Lung	Cancer	P005_DC2_NSCLC_0014	MD01-019_tumor_10	MD01-019	Non-responder	Post	NA	NA
NSCLC	GSE176021	https://doi.org/10.1038/s41586-021-03752-4	Lung	Cancer	P005_DC2_NSCLC_0015	MD01-019_tumor_11	MD01-019	Non-responder	Post	NA	NA
NSCLC	GSE176021	https://doi.org/10.1038/s41586-021-03752-4	Lung	Cancer	P005_DC2_NSCLC_0016	MD01-019_tumor_3	MD01-019	Non-responder	Post	NA	NA
NSCLC	GSE176021	https://doi.org/10.1038/s41586-021-03752-4	Lung	Cancer	P005_DC2_NSCLC_0017	NY016-014_tumor_1	NY016-014	Non-responder	Post	NA	NA
NSCLC	GSE176021	https://doi.org/10.1038/s41586-021-03752-4	Lung	Cancer	P005_DC2_NSCLC_0018	NY016-014_tumor_2	NY016-014	Non-responder	Post	NA	NA
NSCLC	GSE176021	https://doi.org/10.1038/s41586-021-03752-4	Lung	Cancer	P005_DC2_NSCLC_0019	NY016-014_tumor_3	NY016-014	Non-responder	Post	NA	NA
NSCLC	GSE176021	https://doi.org/10.1038/s41586-021-03752-4	Lung	Cancer	P005_DC2_NSCLC_0020	MD01-019_tumor_1	MD01-019	Non-responder	Post	NA	NA
NSCLC	GSE176021	https://doi.org/10.1038/s41586-021-03752-4	Lung	Cancer	P005_DC2_NSCLC_0021	MD01-019_tumor_8	MD01-019	Non-responder	Post	NA	NA
NSCLC	GSE176021	https://doi.org/10.1038/s41586-021-03752-4	Lung	Cancer	P005_DC2_NSCLC_0022	MD01-019_tumor_7	MD01-019	Non-responder	Post	NA	NA
NSCLC	GSE176021	https://doi.org/10.1038/s41586-021-03752-4	Lung	Cancer	P005_DC2_NSCLC_0023	MD01-005_tumor_7	MD01-005	Responder	Post	NA	NA
NSCLC	GSE176021	https://doi.org/10.1038/s41586-021-03752-4	Lung	Cancer	P005_DC2_NSCLC_0024	MD01-005_tumor_8	MD01-005	Responder	Post	NA	NA
NSCLC	GSE176021	https://doi.org/10.1038/s41586-021-03752-4	Lung	Cancer	P005_DC2_NSCLC_0025	MD01-005_tumor_6	MD01-005	Responder	Post	NA	NA
NSCLC	GSE176021	https://doi.org/10.1038/s41586-021-03752-4	Lung	Cancer	P005_DC2_NSCLC_0026	MD01-005_tumor_5	MD01-005	Responder	Post	NA	NA
NSCLC	GSE176021	https://doi.org/10.1038/s41586-021-03752-4	Lung	Cancer	P005_DC2_NSCLC_0027	MD01-005_tumor_4	MD01-005	Responder	Post	NA	NA
NSCLC	GSE176021	https://doi.org/10.1038/s41586-021-03752-4	Lung	Cancer	P005_DC2_NSCLC_0028	NY016-022_tumor_1	NY016-022	Responder	Post	NA	NA
NSCLC	GSE176021	https://doi.org/10.1038/s41586-021-03752-4	Lung	Cancer	P005_DC2_NSCLC_0029	MD01-005_tumor_3	MD01-005	Responder	Post	NA	NA
NSCLC	GSE176021	https://doi.org/10.1038/s41586-021-03752-4	Lung	Cancer	P005_DC2_NSCLC_0030	MD01-005_tumor_9	MD01-005	Responder	Post	NA	NA
NSCLC	GSE176021	https://doi.org/10.1038/s41586-021-03752-4	Lung	Cancer	P005_DC2_NSCLC_0031	MD01-005_tumor_2	MD01-005	Responder	Post	NA	NA
NSCLC	GSE176021	https://doi.org/10.1038/s41586-021-03752-4	Lung	Cancer	P005_DC2_NSCLC_0032	NY016-025_tumor_2	NY016-025	Responder	Post	NA	NA
NSCLC	GSE176021	https://doi.org/10.1038/s41586-021-03752-4	Lung	Cancer	P005_DC2_NSCLC_0033	NY016-022_tumor_3	NY016-022	Responder	Post	NA	NA
NSCLC	GSE176021	https://doi.org/10.1038/s41586-021-03752-4	Lung	Cancer	P005_DC2_NSCLC_0034	NY016-025_tumor_1	NY016-025	Responder	Post	NA	NA
NSCLC	GSE176021	https://doi.org/10.1038/s41586-021-03752-4	Lung	Cancer	P005_DC2_NSCLC_0035	NY016-022_tumor_2	NY016-022	Responder	Post	NA	NA
NSCLC	GSE176021	https://doi.org/10.1038/s41586-021-03752-4	Lung	Cancer	P005_DC2_NSCLC_0036	NY016-022_tumor_4	NY016-022	Responder	Post	NA	NA
NSCLC	GSE176021	https://doi.org/10.1038/s41586-021-03752-4	Lung	Cancer	P005_DC2_NSCLC_0037	NY016-025_tumor_4	NY016-025	Responder	Post	NA	NA
NSCLC	GSE176021	https://doi.org/10.1038/s41586-021-03752-4	Lung	Cancer	P005_DC2_NSCLC_0038	NY016-007_tumor_1	NY016-007	Non-responder	Post	NA	NA
NSCLC	GSE176021	https://doi.org/10.1038/s41586-021-03752-4	Lung	Cancer	P005_DC2_NSCLC_0039	MD043-008_tumor_1	MD043-008	Responder	Post	NA	NA
NSCLC	GSE176021	https://doi.org/10.1038/s41586-021-03752-4	Lung	Cancer	P005_DC2_NSCLC_0040	NY016-007_tumor_3	NY016-007	Non-responder	Post	NA	NA
NSCLC	GSE176021	https://doi.org/10.1038/s41586-021-03752-4	Lung	Cancer	P005_DC2_NSCLC_0041	NY016-015_tumor_4	NY016-015	Non-responder	Post	NA	NA
NSCLC	GSE176021	https://doi.org/10.1038/s41586-021-03752-4	Lung	Cancer	P005_DC2_NSCLC_0042	NY016-015_tumor_1	NY016-015	Non-responder	Post	NA	NA
NSCLC	GSE176021	https://doi.org/10.1038/s41586-021-03752-4	Lung	Cancer	P005_DC2_NSCLC_0043	MD01-010_tumor_1	MD01-010	Responder	Post	NA	NA
NSCLC	GSE176021	https://doi.org/10.1038/s41586-021-03752-4	Lung	Cancer	P005_DC2_NSCLC_0044	NY016-007_tumor_2	NY016-007	Non-responder	Post	NA	NA
NSCLC	GSE176021	https://doi.org/10.1038/s41586-021-03752-4	Lung	Cancer	P005_DC2_NSCLC_0045	NY016-015_tumor_2	NY016-015	Non-responder	Post	NA	NA
NSCLC	GSE176021	https://doi.org/10.1038/s41586-021-03752-4	Lung	Cancer	P005_DC2_NSCLC_0046	NY016-021_tumor_1	NY016-021	Non-responder	Post	NA	NA
NSCLC	GSE176021	https://doi.org/10.1038/s41586-021-03752-4	Lung	Cancer	P005_DC2_NSCLC_0047	MD01-004_tumor_1	MD01-004	Non-responder	Post	NA	NA
NSCLC	GSE176021	https://doi.org/10.1038/s41586-021-03752-4	Lung	Cancer	P005_DC2_NSCLC_0048	NY016-015_tumor_3	NY016-015	Non-responder	Post	NA	NA
NSCLC	GSE176021	https://doi.org/10.1038/s41586-021-03752-4	Lung	Cancer	P005_DC2_NSCLC_0049	MD01-024_tumor_1	MD01-024	Non-responder	Post	NA	NA
SCC	GSE123813	https://doi.org/10.1038/s41591-019-0522-3	Skin	Cancer	P005_DC2_SCC_0001	scc.su013.pre	scc.su013	Non-responder	Pre	NA	NA
SCC	GSE123813	https://doi.org/10.1038/s41591-019-0522-3	Skin	Cancer	P005_DC2_SCC_0002	scc.su010.post.cd39	scc.su010	Responder	Post	NA	NA
SCC	GSE123813	https://doi.org/10.1038/s41591-019-0522-3	Skin	Cancer	P005_DC2_SCC_0003	scc.su011.post	scc.su011	Responder	Post	NA	NA
SCC	GSE123813	https://doi.org/10.1038/s41591-019-0522-3	Skin	Cancer	P005_DC2_SCC_0004	scc.su014.pre	scc.su014	Non-responder	Pre	NA	NA
SCC	GSE123813	https://doi.org/10.1038/s41591-019-0522-3	Skin	Cancer	P005_DC2_SCC_0005	scc.su011.pre.rep2	scc.su011	Responder	Pre	NA	NA
SCC	GSE123813	https://doi.org/10.1038/s41591-019-0522-3	Skin	Cancer	P005_DC2_SCC_0006	scc.su010.post	scc.su010	Responder	Post	NA	NA
SCC	GSE123813	https://doi.org/10.1038/s41591-019-0522-3	Skin	Cancer	P005_DC2_SCC_0007	scc.su010.pre.rep1	scc.su010	Responder	Pre	NA	NA
SCC	GSE123813	https://doi.org/10.1038/s41591-019-0522-3	Skin	Cancer	P005_DC2_SCC_0008	scc.su010.pre.rep2	scc.su010	Responder	Pre	NA	NA
SCC	GSE123813	https://doi.org/10.1038/s41591-019-0522-3	Skin	Cancer	P005_DC2_SCC_0009	scc.su011.pre.rep1	scc.su011	Responder	Pre	NA	NA
SCC	GSE123813	https://doi.org/10.1038/s41591-019-0522-3	Skin	Cancer	P005_DC2_SCC_0010	scc.su014.post	scc.su014	Non-responder	Post	NA	NA
SCC	GSE123813	https://doi.org/10.1038/s41591-019-0522-3	Skin	Cancer	P005_DC2_SCC_0011	scc.su013.post	scc.su013	Non-responder	Post	NA	NA

## Sheet: C
Cancer	Data_Source	Source_URL	SCA_Sample_ID	Study_Sample_ID	Patient_ID	Response	Treatment_Group	Gender	age（diagnosed）
CRC	This Study	-	P005_C3CyTOF_CRC_0001	H04_B001B	P12	None	Pre	female	69
CRC	This Study	-	P005_C3CyTOF_CRC_0002	H04_B002B	P16	R	Pre	male	34
CRC	This Study	-	P005_C3CyTOF_CRC_0003	H04_B003B	P17	R	Pre	male	64
CRC	This Study	-	P005_C3CyTOF_CRC_0004	H04_B005B	P4	None	Pre	female	35
CRC	This Study	-	P005_C3CyTOF_CRC_0005	H04_B006B	P8	NR	Pre	female	15
CRC	This Study	-	P005_C3CyTOF_CRC_0006	H04_B007B	P3	None	Pre	female	24
CRC	This Study	-	P005_C3CyTOF_CRC_0007	H04_B008B	P1	None	Pre	female	45
CRC	This Study	-	P005_C3CyTOF_CRC_0008	H04_B009B	P5	None	Pre	female	58
CRC	This Study	-	P005_C3CyTOF_CRC_0009	H04_B011B	P14	R	Pre	female	81
CRC	This Study	-	P005_C3CyTOF_CRC_0010	H04_B012B	P6	None	Pre	male	73
CRC	This Study	-	P005_C3CyTOF_CRC_0011	H04_B013B	P17	R	Post	male	64
CRC	This Study	-	P005_C3CyTOF_CRC_0012	H04_B014B	P10	None	Pre	male	48
CRC	This Study	-	P005_C3CyTOF_CRC_0013	H04_B015B	P7	None	Pre	male	43
CRC	This Study	-	P005_C3CyTOF_CRC_0014	H04_B016B	P13	None	Pre	male	43
CRC	This Study	-	P005_C3CyTOF_CRC_0015	H04_B017B	P16	R	Post	male	67
CRC	This Study	-	P005_C3CyTOF_CRC_0016	H04_B018B	P2	None	Pre	male	34
CRC	This Study	-	P005_C3CyTOF_CRC_0017	H04_B019B	P14	R	Post	female	81
CRC	This Study	-	P005_C3CyTOF_CRC_0018	H04_B020B	P8	NR	Post	female	15
CRC	This Study	-	P005_C3CyTOF_CRC_0019	H04_B021B	P15	R	Pre	female	49
CRC	This Study	-	P005_C3CyTOF_CRC_0020	H04_B022B	P9	NR	Pre	male	44
CRC	This Study	-	P005_C3CyTOF_CRC_0021	H04_B023B	P15	R	Post	female	49
CRC	This Study	-	P005_C3CyTOF_CRC_0022	H04_B024B	P11	R	Post	female	70
CRC	This Study	-	P005_C3CyTOF_CRC_0023	H04_B025B	P9	NR	Post	male	44
