# Supplementary material for: Deciphering immune predictors of immunotherapy response: A multiomics approach at the pan-cancer level
Source: Cell Rep Med. 2025 Mar 6;6(4):101992. doi: 10.1016/j.xcrm.2025.101992 (PMC12047473; doi:10.1016/j.xcrm.2025.101992)
Supplement: Table S2. Clinical information of the CRC cohort as well as patients with CRC from the pan-cancer transcriptomics and immune cohorts, related to Figure 1 — (A) Clinical information for CRC patients enrolled for scRNAseq. (B) Clinical information for CRC patients enrolled for immune-seq. (C) Clinical information for CRC patients enrolled for CyTOF analysis. [file mmc3.xlsx]

## Sheet: A
Table S2. Clinical information of the CRC cohort as well as CRC patients from the Pan Cancer transcriptomics and immune cohorts. Related to Figure 1. (A) Clinical information for CRC patients enrolled for scRNAseq. (B) Clinical information for CRC patients enrolled for Immunce-seq. (C) Clinical information for CRC patients enrolled for CyTOF analysis.
Cancer	Dataset_Source	Sample_ID	Patient_ID	Response	Treatment_Group	Treatment	Drug_Name	microsatellite status	Gender	year of diagnosis	age（diagnosed）	Grade	Tumor size（pre treat）cm	Marker status	PR time(period)	tumor size（PR）cm
CRC	This Study	CK	CK	Responder	Post	Anti-PD1	tislelizumab	PD-1	male	2019	23	cT4aN+M0	7.4*9.1	MSH2+ PMS2- MSH6+ MLH1-	4	4.0*3.2
CRC	This Study	CSY	CSY	Responder	Pre	None	None	PD-1	female	2021	58	cT4NxM0	6.9*8.9	MSH2+ PMS2- MSH6+ MLH1-
CRC	This Study	CSY-T	CSY	Responder	Post	Anti-PD1	tislelizumab	PD-1	female	2021	58	cT4NxM0	6.9*8.9	MSH2+ PMS2- MSH6+ MLH1-	3	3.4*2.3
CRC	This Study	KYSY-6874	GXP001	Responder	Pre	None	None	MSI-H	male	2022	53	cT4bN+M0	9.3*2.3	MSH2+ PMS2- MSH6+ MLH1-
CRC	This Study	KYSY-6926	SC002	None	Pre	None	None	MSI-H	female	2022	15	T1N2aM0 ⅢA	1.0*4.7	MSH2+ PMS2- MSH6+ MLH1-
CRC	This Study	KYSY-7086	LLM003	Non-responder	Pre	None	None	MSI-H	male	2022	69	cT4bN+M0	8.1*2.6	MSH2+ PMS2- MSH6+ MLH1-
CRC	This Study	KYSY-7380	GXP001	Responder	Post	Anti-PD1	sintilimab	MSI/PD-1	male	2022	64	cT4aN2M0	4.3*6.5	MSH2+ PMS2- MSH6+ MLH1-	3	3.7*4.0
CRC	This Study	KYSY-7612	LLM003	Non-responder	Post	Anti-PD1	tislelizumab	MSI/PD-1	male	2022	69	cT4bN+M0	8.1*2.6	MSH2+ PMS2- MSH6+ MLH1-	3	6.0*2.0
CRC	This Study	LJW-1	LJW	None	Pre	None	None	MSI-H	male	2021	64	cT4bN+M0	9.9*8.1	MSH2+ PMS2- MSH6+ MLH1-
CRC	This Study	LJW-2	LJW	None	Pre	None	None	MSI-H	male	2021	64	cT4bN+M0	9.9*8.1	MSH2+ PMS2- MSH6+ MLH1-
CRC	This Study	LLH	LLH	None	Pre	None	None	MSI-H	male	2021	35	cT4bN+M0	15*3.4	MSH2+ PMS2- MSH6+ MLH1-
CRC	This Study	LYL	LYL	Non-responder	Post	Anti-PD1	tislelizumab	PD-1	female	2021	47	cT4aN+M0	7.9*4.5	MSH2+ PMS2- MSH6+ MLH1-	3	5.4*4.3
CRC	This Study	WYH	WYH	Non-responder	Post	Anti-PD1	tislelizumab	PD-1	male	2020	62	cT4aN2bM0	3.9*1.6	MSH2+ PMS2- MSH6+ MLH1-	3	2.8*0.9
CRC	This Study	WYX	WYX	None	Pre	None	None	MSI-H	male	2021	41	cT4aN2M0	4.9*1.6	MSH2+ PMS2- MSH6+ MLH1-
CRC	This Study	XKL-BS	XKL-BS	Responder	Post	Anti-PD1	sintilimab	PD-1	female	2021	44	cT4aN2M0	6.2*2.2	MSH2+ PMS2- MSH6+ MLH1-	3	3.8*2.0
CRC	This Study	YT	YT	Responder	Pre	None	None	PD-1	male	2021	35	cT4bN2bM0	13.6*1.7	MSH2+ PMS2- MSH6+ MLH1-
CRC	This Study	YT06	YT	Responder	Post	Anti-PD1	camrelizumab	PD-1	male	2021	35	cT4bN2bM0	13.6*1.7	MSH2+ PMS2- MSH6+ MLH1-	3	8.5*0.9
CRC	This Study	ZJL	ZJL	None	Pre	None	None	MSI-H	female	2021	69	cT4aN2M0	5.4*1.3	MSH2+ PMS2- MSH6+ MLH1-
CRC	This Study	ZXF	ZXF	Responder	Post	Anti-PD1	tislelizumab	PD-1	female	2020	36	cT4bN+M0	15*3.4	MSH2+ PMS2- MSH6+ MLH1-	6	4.5*1.7
CRC	This Study	ZYL	ZYL	Non-responder	Post	Anti-PD1	tislelizumab	PD-1	female	2021	51	cT4bN+M0	3.1*7.7	MSH2+ PMS2- MSH6+ MLH1-	3	4.6*3.1

## Sheet: B
Cancer/Tissue	Dataset_Source	Tissue	Sample_Type	Sample_ID	Patient_ID	Response	Treatment_Group	microsatellite status	Gender	year of diagnosis	age（diagnosed）	Grade	Tumor size（pre treat）cm	Marker status	Treatment	PR time(period)	tumor size（PR）cm
CRC	This Study	Colon	Cancer	BHY	BHY	None	Pre	MSS	female	2021	59	cT4N+M0	8.2*3.3	MSH2+ PMS2+ MSH6+ MLH1+
CRC	This Study	Colon	Cancer	YXX	YXX	None	Pre	MSS	male	2022	52	cT4aN2M0	5.7*2.7	MSH2+ PMS2+ MSH6+ MLH1+
CRC	This Study	Colon	Cancer	XHB	XHB	None	Pre	MSS	male	2021	57	cT4bN+Mx	7*4.1	MSH2+ PMS2+ MSH6+ MLH1+
CRC	This Study	Colon	Cancer	YYZ	YYZ	None	Pre	MSS	male	2022	46	cT4bN+M0	11.3*9.2	MSH2+ PMS2+ MSH6+ MLH1+
CRC	This Study	Colon	Cancer	ZXF	ZXF	Responder	Post	PD-1	female	2020	36	cT4bN+M0	15*3.4	MSH2+ PMS2- MSH6+ MLH1-	tislelizumab	6	4.5*1.7
CRC	This Study	Colon	Cancer	WYX	WYX	None	Pre	MSI-H	male	2021	41	cT4aN2M0	4.9*1.6	MSH2+ PMS2- MSH6+ MLH1-
CRC	This Study	Colon	Cancer	CSY-T	CSY	Responder	Post	PD-1	female	2021	58	cT4NxM0	6.9*8.9cm	MSH2+ PMS2- MSH6+ MLH1-	tislelizumab	3	3.4*2.3
CRC	This Study	Colon	Cancer	LJW-2	LJW	None	Pre	MSI-H	male	2021	64	cT4bN+M0	9.9*8.1	MSH2+ PMS2- MSH6+ MLH1-
CRC	This Study	Colon	Cancer	YT06	YT	Responder	Post	PD-1	male	2021	35	cT4bN2bM0	13.6*1.7cm	MSH2+ PMS2- MSH6+ MLH1-	camrelizumab	3	8.5*0.9
CRC	This Study	Colon	Cancer	LJW-1	LJW	None	Pre	MSI-H	male	2021	64	cT4bN+M0	9.9*8.1	MSH2+ PMS2- MSH6+ MLH1-
CRC	This Study	Colon	Cancer	TGY	TGY	None	Pre	MSS	male	2021	70	T2N0M0	7.6*1.9	MSH2+ PMS2+ MSH6+ MLH1+
CRC	This Study	Colon	Cancer	KYSY-7380	GXP001	Responder	Post	MSI/PD-1	male	2022	64	cT4aN2M0	4.3*6.5	MSH2+ PMS2- MSH6+ MLH1-	sintilimab	3	3.7*4.0
CRC	This Study	Colon	Cancer	LYL	LYL	Non-responder	Post	PD-1	female	2021	47	cT4aN+M0	7.9*4.5cm	MSH2+ PMS2- MSH6+ MLH1-	tislelizumab	3	5.4*4.3
CRC	This Study	Colon	Cancer	XKL-BS	XKL-BS	Responder	Post	PD-1	female	2021	44	cT4aN2M0	6.2*2.2	MSH2+ PMS2- MSH6+ MLH1-	sintilimab	3	3.8*2.0
CRC	This Study	Colon	Cancer	LLH	LLH	None	Pre	MSI-H	male	2021	35	cT4bN+M0	15*3.4	MSH2+ PMS2- MSH6+ MLH1-
CRC	This Study	Colon	Cancer	ZYL	ZYL	Non-responder	Post	PD-1	female	2021	51	cT4bN+M0	3.1*7.7cm	MSH2+ PMS2- MSH6+ MLH1-	tislelizumab	3	4.6*3.1
CRC	This Study	Colon	Cancer	KYSY-7086	LLM003	Non-responder	Pre	MSI-H	male	2022	44	cT4aN+M0	6*2	MSH2+ PMS2- MSH6+ MLH1-
CRC	This Study	Colon	Cancer	KYSY-6926	SC002	None	Pre	MSI-H	female	2022	15	T1N2aM0 ⅢA	1.0*4.7	MSH2+ PMS2- MSH6+ MLH1-
CRC	This Study	Colon	Cancer	WYH	WYH	Non-responder	Post	PD-1	male	2020	62	cT4aN2bM0	3.9*1.6cm	MSH2+ PMS2- MSH6+ MLH1-	tislelizumab	3	2.8*0.9
CRC	This Study	Colon	Cancer	KYSY-6874	GXP001	Responder	Pre	MSI-H	male	2022	53	cT4bN+M0	9.3*2.3	MSH2+ PMS2- MSH6+ MLH1-
CRC	This Study	Colon	Cancer	YT	YT	Responder	Pre	MSI-H	male	2021	68	cT4bN2bM0	13.6*1.7cm	MSH2+ PMS2- MSH6+ MLH1-
CRC	This Study	Colon	Cancer	ZJL	ZJL	None	Pre	MSI-H	female	2021	69	cT4aN2M0	5.4*1.3	MSH2+ PMS2- MSH6+ MLH1-
CRC	This Study	Colon	Cancer	KYSY-7612	LLM003	Non-responder	Post	MSI/PD-1	male	2022	69	cT4bN+M0	8.1×2.6	MSH2+ PMS2- MSH6+ MLH1-	tislelizumab	3	6.0*2.0

## Sheet: C
Cancer	Data_Source	Sample_ID	Patient_ID	Response	Treatment_Group	Type	Gender	year of diagnosis	age（diagnosed）	Grade	Tumor size（pre treat）cm	Marker status	Treatment	PR time(period)	tumor size（PR）cm
CRC	This Study	H04_B001B	P12	None	Pre	MSI	female	2022	69	cT3N1M0 ⅢB	2.4*0.8	MSH2+ PMS2- MSH6+ MLH1-
CRC	This Study	H04_B002B	P16	Responder	Pre	MSI/PD-1	male	2022	34	pT3NOMO ⅡB	12.4*7.2	MSH2+ PMS2- MSH6+ MLH1-	pembrolizumab	8	10.2*6.9
CRC	This Study	H04_B003B	P17	Responder	Pre	MSI/PD-1	male	2022	64	cT4aN2M0	4.3*6.5	MSH2+ PMS2- MSH6+ MLH1-	sintilimab	3	3.7*4.0
CRC	This Study	H04_B005B	P4	None	Pre	MSI	female	2022	35	pT4aN2b	2.7*1.3	MSH2+ PMS2- MSH6+ MLH1-
CRC	This Study	H04_B006B	P8	Non-responder	Pre	MSI/PD-1	female	2022	15	T1N2aM0 ⅢA	1.0*4.7	MSH2+ PMS2- MSH6+ MLH1-	pembrolizumab	5	3.5*0.9
CRC	This Study	H04_B007B	P3	None	Pre	MSI	female	2022	24	cT4aN+M0	4*1.5	MSH2+ PMS2- MSH6+ MLH1-
CRC	This Study	H04_B008B	P1	None	Pre	MSI	female	2022	45	cT4bN+Mx	6*0.7	MSH2+ PMS2- MSH6+ MLH1-
CRC	This Study	H04_B009B	P5	None	Pre	MSI	female	2022	58	pT3N1MO ⅢB	1.4*5.4	MSH2+ PMS2- MSH6+ MLH1-
CRC	This Study	H04_B011B	P14	Responder	Pre	MSI/PD-1	female	2022	81	pT4AN2MO ⅢC	4.6*2	MSH2+ PMS2- MSH6+ MLH1-	pembrolizumab	4	1.6*0.6
CRC	This Study	H04_B012B	P6	None	Pre	MSI	male	2022	73	T2N0M0	1*8.3	MSH2+ PMS2- MSH6+ MLH1-
CRC	This Study	H04_B013B	P17	Responder	Post	MSI/PD-1	male	2022	64	cT4aN2M0	4.3*6.5	MSH2+ PMS2- MSH6+ MLH1-	sintilimab	3	3.7*4.0
CRC	This Study	H04_B014B	P10	None	Pre	MSI	male	2022	48	pT3N2bM0	2.3*6.4	MSH2+ PMS2- MSH6+ MLH1-
CRC	This Study	H04_B015B	P7	None	Pre	MSI	male	2022	43	pT3N2bMx	1.5*4	MSH2+ PMS2- MSH6+ MLH1-
CRC	This Study	H04_B016B	P13	None	Pre	MSI	male	2022	43	pT3N2MO Ⅲ	3.6*4.8	MSH2+ PMS2- MSH6+ MLH1-
CRC	This Study	H04_B018B	P2	None	Pre	MSI	male	2022	67	cT4bN+M0	7.4*8.2	MSH2+ PMS2- MSH6+ MLH1-
CRC	This Study	H04_B019B	P14	Responder	Post	MSI/PD-1	female	2022	81	pT4AN2MO ⅢC	4.6*2	MSH2+ PMS2- MSH6+ MLH1-	pembrolizumab	4	1.6*0.6
CRC	This Study	H04_B020B	P8	Non-responder	Post	MSI/PD-1	female	2022	15	T1N2aM0 ⅢA	1.0*4.7	MSH2+ PMS2- MSH6+ MLH1-	pembrolizumab	5	3.5*0.9
CRC	This Study	H04_B021B	P15	Responder	Pre	MSI/PD-1	female	2022	49	cT4bN+M0	7.2×3.1	MSH2+ PMS2- MSH6+ MLH1-	sintilimab
CRC	This Study	H04_B022B	P9	Non-responder	Pre	MSI/PD-1	male	2022	44	cT4bN+M0	3.8×1.6	MSH2+ PMS2- MSH6+ MLH1-	sintilimab
CRC	This Study	H04_B023B	P15	Responder	Post	MSI/PD-1	female	2022	49	cT4bN+M0	7.2×3.1	MSH2+ PMS2- MSH6+ MLH1-	sintilimab	3	4.0×1.5
CRC	This Study	H04_B024B	P11	Responder	Post	MSI/PD-1	female	2022	70	cT4bN+M0	7.8×2.0	MSH2+ PMS2- MSH6+ MLH1-	sintilimab	3	2.3×1.7
CRC	This Study	H04_B025B	P9	Non-responder	Post	MSI/PD-1	male	2022	44	cT4bN+M0	3.8×1.6	MSH2+ PMS2- MSH6+ MLH1-	sintilimab	3	3.0×0.8
